# Supplementary material for: Two snakebite antivenoms have potential to reduce Eswatini’s dependency upon a single, increasingly unavailable product: Results of preclinical efficacy testing
Source: PLoS Negl Trop Dis. 2022 Sep 15;16(9):e0010496. doi: 10.1371/journal.pntd.0010496 (PMC9529146; doi:10.1371/journal.pntd.0010496)
Supplement: S4 File — (XLSX) [file pntd.0010496.s007.xlsx]

## Sheet: BA EPT
0.1518	2.7919	2.7668	2.7766	2.6868	2.2003	1.2552	0.4318	0.1936	0.2133	0.1409	0.1455
0.1342	2.8573	2.8093	2.7753	2.7185	2.2552	1.422	0.5343	0.2123	0.224	0.1042	0.9253
0.1292	2.6216	2.5555	2.4122	2.0506	1.2232	0.4585	0.2104	0.1509	0.1408	0.1356	0.1362
0.1287	2.6201	2.5768	2.5122	2.1783	1.4382	0.5838	0.2484	0.1829	0.1446	0.136	0.1368
0.1425	2.6184	2.5753	2.558	2.5387	2.3322	1.7455	0.8137	0.3064	0.1781	0.2397	0.1695
0.1291	2.5918	2.6076	2.5856	2.5504	2.313	1.6494	0.6362	0.2694	0.1606	0.3049	0.2489
0.1397	0.1384	0.1474	0.1419	0.1618	0.2186	0.1521	0.2317	0.3361	0.1456	0.1407	0.1306
0.1382	0.1409	0.131	0.1348	0.1434	0.1467	0.1424	0.1436	0.1421	0.1363	0.1383	0.1482
		Premium Serums		Panafrican ICP		SAIMR poly		Normal horse IgG
	100	2.6216	2.6201	2.7919	2.8573	2.6184	2.5918	0.1384	0.1409
	500	2.5555	2.5768	2.7668	2.8093	2.5753	2.6076	0.1474	0.131
	2500	2.4122	2.5122	2.7766	2.7753	2.558	2.5856	0.1419	0.1348
	12500	2.0506	2.1783	2.6868	2.7185	2.5387	2.5504	0.1618	0.1434
	62500	1.2232	1.4382	2.2003	2.2552	2.3322	2.313	0.2186	0.1467
	312500	0.4585	0.5838	1.2552	1.422	1.7455	1.6494	0.1521	0.1424
	1562500	0.2104	0.2484	0.4318	0.5343	0.8137	0.6362	0.2317	0.1436
	7812500	0.1509	0.1829	0.1936	0.2123	0.3064	0.2694	0.3361	0.1421
	39062500	0.1408	0.1446	0.2133	0.224	0.1781	0.1606	0.1456	0.1363
	195312500	0.1356	0.136	0.1409	0.1042	0.2397	0.3049	0.1407	0.1383

## Sheet: DP EPT
0.1331	1.5036	1.4427	1.2654	0.8745	0.425	0.1677	0.1556	0.1275	0.1231	0.1186	0.1267
0.1238	1.4876	1.4452	1.2214	0.8827	0.4464	0.1758	0.1555	0.128	0.1196	0.1229	0.1239
0.1271	1.7508	1.6844	1.5126	1.1138	0.5312	0.2095	0.1825	0.1356	0.125	0.1218	0.1216
0.1269	1.7416	1.655	1.5168	1.087	0.5735	0.2067	0.1612	0.1236	0.1243	0.1237	0.123
0.1125	1.387	1.339	1.2737	1.0939	0.6606	0.2384	0.1661	0.1265	0.1274	0.1215	0.1206
0.1103	1.364	1.3682	1.2647	1.1922	0.7785	0.3195	0.2059	0.1654	0.1283	0.1413	0.144
0.108	0.1124	0.1185	0.1183	0.1296	0.1333	0.1226	0.1205	0.1166	0.1133	0.117	0.1202
0.1187	0.1197	0.1206	0.1166	0.119	0.1175	0.1219	0.1191	0.1177	0.1181	0.12	0.1244
					Premium Serums		Panafrican ICP		SAIMR poly		Normal horse IgG
				100	1.5036	1.4876	1.7508	1.7416	1.387	1.364	0.1124	0.1197
				500	1.4427	1.4452	1.6844	1.655	1.339	1.3682	0.1185	0.1206
				2500	1.2654	1.2214	1.5126	1.5168	1.2737	1.2647	0.1183	0.1166
				12500	0.8745	0.8827	1.1138	1.087	1.0939	1.1922	0.1296	0.119
				62500	0.425	0.4464	0.5312	0.5735	0.6606	0.7785	0.1333	0.1175
				312500	0.1677	0.1758	0.2095	0.2067	0.2384	0.3195	0.1226	0.1219
				1562500	0.1556	0.1555	0.1825	0.1612	0.1661	0.2059	0.1205	0.1191
				7812500	0.1275	0.128	0.1356	0.1236	0.1265	0.1654	0.1166	0.1177
				39062500	0.1231	0.1196	0.125	0.1243	0.1274	0.1283	0.1133	0.1181
				195312500	0.1186	0.1229	0.1218	0.1237	0.1215	0.1413	0.117	0.12

## Sheet: HH EPT
0.1266	2.3357	2.5064	2.5118	2.3303	1.6083	0.8109	0.4064	0.1735	0.1814	0.1591	0.1334
0.1345	2.6535	2.7703	2.5393	2.3121	1.5004	0.5323	0.1973	0.1479	0.1396	0.1405	0.1489
0.1339	2.4652	2.3793	2.2846	1.8991	1.1296	0.3739	0.1683	0.1434	0.1376	0.1324	0.1317
0.1402	2.5551	2.3974	2.2377	1.9238	1.1933	0.4036	0.1724	0.1446	0.1359	0.1313	0.1305
0.1269	2.4107	2.3911	2.3106	2.1688	1.724	0.7631	0.2183	0.1619	0.1506	0.1341	0.1319
0.1284	2.4498	2.3874	2.3127	2.1923	1.7677	0.7344	0.2269	0.181	0.1414	0.1406	0.1778
0.131	0.1273	0.1311	0.123	0.1213	0.1252	0.1327	0.1329	0.1369	0.1353	0.1348	0.1301
0.1307	0.1362	0.1334	0.1358	0.1424	0.1327	0.135	0.1349	0.1352	0.1333	0.1334	0.1617
			Premium Serums		Panafrican ICP		SAIMR poly		Normal horse IgG
		100	2.4652	2.5551	2.3357	2.6535	2.4107	2.4498	0.1273	0.1362
		500	2.3793	2.3974	2.5064	2.7703	2.3911	2.3874	0.1311	0.1334
		2500	2.2846	2.2377	2.5118	2.5393	2.3106	2.3127	0.123	0.1358
		12500	1.8991	1.9238	2.3303	2.3121	2.1688	2.1923	0.1213	0.1424
		62500	1.1296	1.1933	1.6083	1.5004	1.724	1.7677	0.1252	0.1327
		312500	0.3739	0.4036	0.8109	0.5323	0.7631	0.7344	0.1327	0.135
		1562500	0.1683	0.1724	0.4064	0.1973	0.2183	0.2269	0.1329	0.1349
		7812500	0.1434	0.1446	0.1735	0.1479	0.1619	0.181	0.1369	0.1352
		39062500	0.1376	0.1359	0.1814	0.1396	0.1506	0.1414	0.1353	0.1333
		195312500	0.1324	0.1313	0.1591	0.1405	0.1341	0.1406	0.1348	0.1334

## Sheet: NA EPT
0.1196	1.5494	1.528	1.232	0.9092	0.5096	0.3004	0.1822	0.1345	0.1228	0.1166	0.1173
0.1194	1.6651	1.5673	1.3214	0.9241	0.5397	0.2993	0.1757	0.1339	0.1276	0.1137	0.1206
0.1215	1.8847	1.8358	1.6209	1.2133	0.6176	0.29	0.1632	0.1328	0.1308	0.1218	0.1211
0.1213	1.8715	1.818	1.6428	1.2177	0.5983	0.2608	0.1603	0.1278	0.1205	0.1303	0.1208
0.1314	1.4604	1.4441	1.4426	1.2105	0.6537	0.3176	0.1822	0.143	0.1256	0.1205	0.1242
0.1244	1.4549	1.4697	1.4136	1.2513	0.7624	0.3717	0.2176	0.1544	0.1313	0.1181	0.1271
0.1367	0.147	0.1231	0.1427	0.1181	0.123	0.1231	0.1238	0.1269	0.1282	0.1256	0.1226
0.1201	0.1342	0.1224	0.1125	0.1218	0.1228	0.1224	0.1211	0.1173	0.1191	0.123	0.1218
		Premium Serums		Panafrican ICP		SAIMR poly		Normal horse IgG
	100	1.5494	1.6651	1.8847	1.8715	1.4604	1.4549	0.147	0.1342
	500	1.528	1.5673	1.8358	1.818	1.4441	1.4697	0.1231	0.1224
	2500	1.232	1.3214	1.6209	1.6428	1.4426	1.4136	0.1427	0.1125
	12500	0.9092	0.9241	1.2133	1.2177	1.2105	1.2513	0.1181	0.1218
	62500	0.5096	0.5397	0.6176	0.5983	0.6537	0.7624	0.123	0.1228
	312500	0.3004	0.2993	0.29	0.2608	0.3176	0.3717	0.1231	0.1224
	1562500	0.1822	0.1757	0.1632	0.1603	0.1822	0.2176	0.1238	0.1211
	7812500	0.1345	0.1339	0.1328	0.1278	0.143	0.1544	0.1269	0.1173
	39062500	0.1228	0.1276	0.1308	0.1205	0.1256	0.1313	0.1282	0.1191
	195312500	0.1166	0.1137	0.1218	0.1303	0.1205	0.1181	0.1256	0.123

## Sheet: NM EPT
0.1258	1.4908	1.4815	1.3577	0.9471	0.5434	0.2798	0.1644	0.1312	0.1236	0.1152	0.1154
0.1331	1.525	1.5328	1.3999	1.0166	0.5922	0.2501	0.1543	0.1214	0.1213	0.1178	0.1162
0.1377	1.6984	1.7306	1.6615	1.5555	1.11	0.4822	0.2184	0.143	0.1256	0.121	0.1221
0.1251	1.7226	1.7161	1.656	1.5014	0.9402	0.4492	0.2116	0.1392	0.1309	0.1177	0.1193
0.1278	1.3253	1.3519	1.3164	1.0977	0.5416	0.2791	0.1729	0.1432	0.1353	0.1224	0.1201
0.1108	1.3395	1.3482	1.304	1.0935	0.5197	0.2237	0.1497	0.1251	0.1471	0.1218	0.1197
0.1151	0.1118	0.1191	0.1237	0.1168	0.1146	0.1141	0.1146	0.1174	0.1292	0.1195	0.1222
0.1227	0.1177	0.1182	0.1172	0.1216	0.1225	0.1129	0.1124	0.1142	0.1144	0.1151	0.1135
			Premium Serums		Panafrican ICP		SAIMR poly		Normal horse IgG
		100	1.4908	1.525	1.6984	1.7226	1.3253	1.3395	0.1118	0.1177
		500	1.4815	1.5328	1.7306	1.7161	1.3519	1.3482	0.1191	0.1182
		2500	1.3577	1.3999	1.6615	1.656	1.3164	1.304	0.1237	0.1172
		12500	0.9471	1.0166	1.5555	1.5014	1.0977	1.0935	0.1168	0.1216
		62500	0.5434	0.5922	1.11	0.9402	0.5416	0.5197	0.1146	0.1225
		312500	0.2798	0.2501	0.4822	0.4492	0.2791	0.2237	0.1141	0.1129
		1562500	0.1644	0.1543	0.2184	0.2116	0.1729	0.1497	0.1146	0.1124
		7812500	0.1312	0.1214	0.143	0.1392	0.1432	0.1251	0.1174	0.1142
		39062500	0.1236	0.1213	0.1256	0.1309	0.1353	0.1471	0.1292	0.1144
		195312500	0.1152	0.1178	0.121	0.1177	0.1224	0.1218	0.1195	0.1151

## Sheet: BA avidity
0.138	0.1457	0.1424	0.1567	0.2034	0.1562	0.1581	0.1568	0.2144
0.1372	2.2778	2.3771	2.0801	2.1841	2.2256	2.1581	0.1499	0.1408
0.1454	2.4043	2.4374	2.0606	2.0552	2.2024	2.1205	0.1383	0.1369
0.1481	2.2172	2.2506	1.8647	1.8452	2.1027	2.126	0.1365	0.1365
0.1459	1.9398	1.8271	1.3295	1.3912	1.9312	1.8232	0.1356	0.1376
0.1549	1.3593	1.4107	0.8255	0.8643	1.4161	1.4167	0.1358	0.1373
		Premium Serums		Panafrican ICP		SAIMR poly		Normal horse IgG
	0M	2.0801	2.1841	2.2778	2.3771	2.2256	2.1581	0.1499	0.1408
	2M	2.0606	2.0552	2.4043	2.4374	2.2024	2.1205	0.1383	0.1369
	4M	1.8647	1.8452	2.2172	2.2506	2.1027	2.126	0.1365	0.1365
	6M	1.3295	1.3912	1.9398	1.8271	1.9312	1.8232	0.1356	0.1376
	8M	0.8255	0.8643	1.3593	1.4107	1.4161	1.4167	0.1358	0.1373

## Sheet: DP avidity
0.0409	0.0335	0.0333	0.0334	0.0341	0.0353	0.0333	0.0341	0.0338
0.0338	0.6268	0.6265	1.2657	1.3821	1.4089	1.337	0.1184	0.1161
0.0358	0.7026	0.7874	1.3244	1.3286	1.1893	1.0841	0.1184	0.1188
0.0342	0.5973	0.6499	1.0997	1.0589	0.9104	0.8282	0.1206	0.121
0.0456	0.4088	0.4817	0.7604	0.7469	0.7532	0.6746	0.1222	0.1183
0.056	0.3283	0.3245	0.5045	0.4547	0.4714	0.4483	0.1181	0.1205
0.073	0.1444	0.1103	0.1263	0.1161	0.1186	0.1204	0.128	0.1182
				Premium Serums		Panafrican ICP		SAIMR poly		Normal horse IgG
			0M	0.6268	0.6265	1.2657	1.3821	1.4089	1.337	0.1184	0.1161
			2M	0.7026	0.7874	1.3244	1.3286	1.1893	1.0841	0.1184	0.1188
			4M	0.5973	0.6499	1.0997	1.0589	0.9104	0.8282	0.1206	0.121
			6M	0.4088	0.4817	0.7604	0.7469	0.7532	0.6746	0.1222	0.1183
			8M	0.3283	0.3245	0.5045	0.4547	0.4714	0.4483	0.1181	0.1205

## Sheet: HH avidity
0.0357	0.1363	0.1351	0.1667	0.1447	0.1396	0.1464	0.1542	0.164
0.0328	2.3321	2.2302	1.9166	1.8899	1.8866	1.8272	0.1391	0.1582
0.0328	2.2385	2.2071	1.9241	1.8461	1.86	1.8834	0.1334	0.1373
0.0339	2.0666	2.0594	1.7292	1.6765	1.7878	1.7218	0.1304	0.1323
0.0322	1.7953	1.6834	1.4066	1.397	1.5925	1.7481	0.1347	0.1353
0.0243	1.4907	1.4532	0.9149	0.9367	1.3656	1.3418	0.1316	0.1334
			Premium Serums		Panafrican ICP		SAIMR poly		Normal horse IgG
		0M	1.9166	1.8899	2.3321	2.2302	1.8866	1.8272	0.1391	0.1582
		2M	1.9241	1.8461	2.2385	2.2071	1.86	1.8834	0.1334	0.1373
		4M	1.7292	1.6765	2.0666	2.0594	1.7878	1.7218	0.1304	0.1323
		6M	1.4066	1.397	1.7953	1.6834	1.5925	1.7481	0.1347	0.1353
		8M	0.9149	0.9367	1.4907	1.4532	1.3656	1.3418	0.1316	0.1334

## Sheet: NA avidity
0.0325	0.0331	0.0341	0.0338	0.0326	0.0328	0.0328	0.0364	0.035
0.0343	0.9774	1.0183	1.2817	1.3076	1.2427	1.3406	0.1149	0.1154
0.0326	0.8934	0.8965	1.2337	1.2166	1.1507	1.2007	0.1165	0.1213
0.0326	0.7493	0.7473	1.0621	1.0629	1.0026	1.0384	0.1192	0.119
0.0369	0.5191	0.5246	0.7952	0.7931	0.8176	0.7851	0.1196	0.1302
0.0503	0.3413	0.3507	0.5836	0.5593	0.4962	0.476	0.12	0.119
0.0702	0.1409	0.1235	0.1232	0.1139	0.1197	0.1277	0.117	0.1227
			Premium Serums		Panafrican ICP		SAIMR poly		Normal horse IgG
		0M	0.9774	1.0183	1.2817	1.3076	1.2427	1.3406	0.1149	0.1154
		2M	0.8934	0.8965	1.2337	1.2166	1.1507	1.2007	0.1165	0.1213
		4M	0.7493	0.7473	1.0621	1.0629	1.0026	1.0384	0.1192	0.119
		6M	0.5191	0.5246	0.7952	0.7931	0.8176	0.7851	0.1196	0.1302
		8M	0.3413	0.3507	0.5836	0.5593	0.4962	0.476	0.12	0.119

## Sheet: NM avidity
0.1145	0.1143	0.1151	0.1177	0.1277	0.1297	0.1157	0.1159	0.0339
0.0332	0.9962	1.0269	1.5411	1.5577	1.267	1.2329	0.118	0.1191
0.0419	0.8896	0.8962	1.5216	1.509	1.0106	1.0119	0.1246	0.1317
0.0558	0.7621	0.7662	1.4267	1.4381	0.8811	0.8263	0.1208	0.1211
0.0385	0.6109	0.6245	1.29	1.2576	0.6426	0.5788	0.1341	0.1352
0.0472	0.4089	0.4284	0.9244	0.8899	0.3759	0.311	0.117	0.1236
0.0467	0.0419	0.1053	0.0491	0.0734	0.0551	0.0714	0.0953	0.0587
			Premium Serums		Panafrican ICP		SAIMR poly		Normal horse IgG
		0M	0.9962	1.0269	1.5411	1.5577	1.267	1.2329	0.118	0.1191
		2M	0.8896	0.8962	1.5216	1.509	1.0106	1.0119	0.1246	0.1317
		4M	0.7621	0.7662	1.4267	1.4381	0.8811	0.8263	0.1208	0.1211
		6M	0.6109	0.6245	1.29	1.2576	0.6426	0.5788	0.1341	0.1352
		8M	0.4089	0.4284	0.9244	0.8899	0.3759	0.311	0.117	0.1236

[truncated: 1 more sheets: Reduction %]
