# Supplementary material for: Two snakebite antivenoms have potential to reduce Eswatini’s dependency upon a single, increasingly unavailable product: Results of preclinical efficacy testing
Source: PLoS Negl Trop Dis. 2022 Sep 15;16(9):e0010496. doi: 10.1371/journal.pntd.0010496 (PMC9529146; doi:10.1371/journal.pntd.0010496)
Supplement: S7 File — (XLSX) [file pntd.0010496.s010.xlsx]

## Sheet: Table All Cycles
	User: USER
	Path: C:\Program Files (x86)\BMG\CLARIOstar\User\Data						1:4 = 2.5 uL AV
	Test ID: 423						1:8 = 1.25 uL AV
	Test Name: Becky SVMP						1:16 = 0.63 uL AV
	Date: 19/11/2021
	Time: 15:14:29
	ID1: BE 19nov21
	ID2: eswatini venoms v av SVMP assay
	Fluorescence (FI)
	Well	Content	Raw Data (320-10/420-10)	Raw Data (320-10/420-10)	Raw Data (320-10/420-10)	Raw Data (320-10/420-10)	Raw Data (320-10/420-10)	Raw Data (320-10/420-10)	Raw Data (320-10/420-10)	Raw Data (320-10/420-10)	Raw Data (320-10/420-10)	Raw Data (320-10/420-10)	Raw Data (320-10/420-10)	Raw Data (320-10/420-10)	Raw Data (320-10/420-10)	Raw Data (320-10/420-10)	Raw Data (320-10/420-10)	Raw Data (320-10/420-10)	Raw Data (320-10/420-10)	Raw Data (320-10/420-10)	Raw Data (320-10/420-10)	Raw Data (320-10/420-10)	Raw Data (320-10/420-10)	Raw Data (320-10/420-10)	Raw Data (320-10/420-10)	Raw Data (320-10/420-10)	Raw Data (320-10/420-10)	Raw Data (320-10/420-10)	Raw Data (320-10/420-10)	Raw Data (320-10/420-10)	Raw Data (320-10/420-10)	Raw Data (320-10/420-10)	Raw Data (320-10/420-10)	Raw Data (320-10/420-10)	Raw Data (320-10/420-10)	Raw Data (320-10/420-10)	Raw Data (320-10/420-10)	Raw Data (320-10/420-10)	Raw Data (320-10/420-10)	Raw Data (320-10/420-10)	Raw Data (320-10/420-10)	Raw Data (320-10/420-10)	Raw Data (320-10/420-10)	Raw Data (320-10/420-10)	Raw Data (320-10/420-10)	Raw Data (320-10/420-10)	Raw Data (320-10/420-10)	Raw Data (320-10/420-10)	Raw Data (320-10/420-10)
		Time	0 min	1 min 2 s	2 min 4 s	3 min 6 s	4 min 8 s	5 min 10 s	6 min 12 s	7 min 14 s	8 min 16 s	9 min 18 s	10 min 20 s	11 min 22 s	12 min 24 s	13 min 26 s	14 min 28 s	15 min 30 s	16 min 32 s	17 min 34 s	18 min 36 s	19 min 38 s	20 min 40 s	21 min 42 s	22 min 44 s	23 min 46 s	24 min 48 s	25 min 50 s	26 min 52 s	27 min 54 s	28 min 56 s	29 min 58 s	31 min	32 min 2 s	33 min 4 s	34 min 6 s	35 min 8 s	36 min 10 s	37 min 12 s	38 min 14 s	39 min 16 s	40 min 18 s	41 min 20 s	42 min 22 s	43 min 24 s	44 min 26 s	45 min 28 s	46 min 30 s	47 min 32 s
SP 1:4 Den Pol	A01	Sample X1	28742	29341	28868	29543	30156	30150	30218	30887	31999	32128	32039	33198	33263	32888	34174	34089	34849	35108	35113	35695	36362	36717	36542	37008	37530	38175	38601	38085	38592	39481	39159	39875	40681	40688	40769	41598	41929	42625	42649	42958	43301	43555	44138	44311	45148	45212	45673
	B01	Sample X1	30057	30714	30648	31991	32035	32700	32998	33607	33904	34640	35221	35668	35717	36595	36998	37453	38293	38034	38743	39427	40018	40521	40662	41329	42155	42185	42379	43396	43619	43989	44512	45293	45408	46424	46733	47272	47710	48205	48551	48802	49276	49928	50502	51127	51605	51545	52110
	C01	Sample X1	27438	27933	28529	28505	28892	29612	30005	30356	30592	31446	31638	32224	32756	33009	33748	33978	34271	34425	35014	35286	35859	36353	36772	37269	37370	38165	38287	38230	39336	39661	39917	40273	40821	41428	41317	42085	42791	43188	43210	44025	43521	44516	44560	45431	45849	46017	45929
	D01	Sample X1	32293	31855	32854	33988	33987	34351	34826	35185	35696	36102	37093	37266	37755	38221	39205	39428	39841	40894	40813	41295	41658	42347	42625	42784	44287	44191	44661	44664	45415	46757	46623	46675	47264	48037	47969	48713	49045	49305	49976	49820	51114	50978	51048	52025	52368	52237	53292
SP 1:8 Den Pol	E01	Sample X2	28512	29510	28973	30345	30592	30956	31664	32242	32880	33081	33569	34054	34594	35404	35229	35460	36364	36877	37297	38057	37981	38666	39196	39752	39757	40738	40981	41678	42436	42579	42862	43274	43845	44512	44436	45179	45557	46005	45857	46568	47088	48051	48620	49382	49300	49222	49995
	F01	Sample X2	33385	34401	35386	35684	36338	36613	37168	38242	38478	38874	39847	40324	40794	41388	42110	42709	43523	44071	44032	45164	45609	45201	45690	46306	47297	47257	47694	48353	48993	49851	50097	50435	51427	51321	52319	52206	52794	53681	53960	54495	54978	54751	56590	56447	56805	57083	57825
	G01	Sample X2	26735	27031	27779	27748	27828	28710	28863	29070	29884	30337	30155	31040	31404	32183	32642	32859	33256	33767	33715	34395	34532	34971	35565	35666	36554	36877	37139	37485	38074	38129	38706	38956	39513	40001	40275	40734	40701	41351	42668	42191	42637	42922	42882	43545	44076	44815	45464
	H01	Sample X2	21857	22369	23270	24059	23746	24573	25229	25231	26152	26736	26585	27478	27600	28432	29073	29181	29842	30447	30699	31108	31688	32135	32693	32979	33715	35040	35401	35730	36528	36770	37025	37373	37916	38444	38563	39163	39878	40781	40725	41306	41763	42346	42495	43159	44038	44226	44537
SP 1:16 Den Pol	I01	Sample X3	26890	27567	28548	28976	29239	29741	30466	30994	31556	31829	32811	33233	34058	34562	34956	35616	35851	36440	37196	37494	37815	38628	39038	39289	39900	40857	41403	41699	42014	42757	43494	43805	44068	44433	45382	45777	46356	46382	46793	47864	48231	48729	49416	49745	50318	50543	51296
	J01	Sample X3	30890	31946	32808	33206	33719	34017	34661	35234	35688	36964	37626	37700	38484	39396	40062	40086	40764	41479	41666	42431	42742	43595	43919	44471	45072	45643	46390	47190	47591	48327	48849	49619	50057	50413	50651	51652	52021	52076	53163	54180	54406	55120	55174	55572	56485	56568	57095
	K01	Sample X3	28396	28967	29320	29955	30598	30500	31331	31842	32431	32908	33515	33979	34416	35268	35473	35602	36524	36696	37410	38045	38899	39508	39124	39650	40618	40658	41164	41780	41729	42863	43495	43258	44294	45173	45300	45498	46339	46378	46840	48382	48142	48675	49002	49345	50124	50516	50818
	L01	Sample X3	29567	30019	30719	31325	31406	32473	32759	33571	34391	34705	35305	35704	36368	37145	37433	38310	38953	38913	39539	40104	40390	41364	41391	42244	42495	43241	43589	44457	45168	45387	45605	46453	46436	47207	48223	48529	48877	49943	50174	50852	51593	51235	52303	52643	53489	53594	54785
SP 1:4 N moss	A02	Sample X4	29158	29272	29520	29986	30622	31222	31482	32378	32860	33030	33550	34294	34113	35450	35301	36548	36516	36894	37409	38116	38431	39104	38932	39801	40037	40798	41340	41264	42420	42652	42952	44161	44225	44821	45053	45599	46620	46652	47464	47284	47682	48146	49308	49771	49282	50062	50637
	B02	Sample X4	28781	28599	29482	29765	29852	31168	31630	32248	33173	32892	33563	34446	34848	35256	35977	36614	37197	37535	37855	39008	38751	39860	40361	40793	41747	41785	42221	41944	43816	43741	44626	44794	45571	45698	46633	47644	47055	48424	48500	48684	50004	50240	50591	51257	51380	52263	52947
	C02	Sample X4	27895	28083	28599	29164	29538	30527	30890	30783	31442	32212	32767	32976	33255	34155	34602	35229	35815	36222	36829	37160	36957	37986	38306	39331	39868	40136	40887	41488	41360	41868	42700	42645	43315	43726	44481	44730	45241	45754	45816	46583	47172	47525	47762	48336	48522	49271	49601
	D02	Sample X4	31228	31749	32372	33132	34030	34781	34943	35889	36119	37032	37399	38320	38614	39083	39791	40468	40761	41410	41747	42419	42133	42413	42504	43541	43635	43964	44834	45607	46001	46237	47099	47885	47534	48185	49173	49673	50223	50157	51139	51360	51355	52293	52680	53672	53898	54193	54760
SP 1:8 N moss	E02	Sample X5	28037	28874	29343	29532	30004	30505	31543	31775	31921	32484	33484	33492	34648	35024	35781	35616	36783	37260	37445	37899	38310	39340	40005	39397	41168	40793	41344	42455	42265	43376	43856	43964	44898	45235	46118	45985	46699	47738	47619	48379	48175	48881	50193	50248	50254	51003	51666
	F02	Sample X5	31444	32244	32630	33944	34325	34671	35082	35849	36425	37512	38459	39008	39500	40680	40509	41682	42342	42874	43493	43852	44338	45103	45246	46573	47252	47440	47661	48350	48881	49710	50388	50516	50991	51894	52619	53142	53972	54313	54079	55304	55638	56063	56561	57396	57422	58643	59371
	G02	Sample X5	26479	27276	27727	28347	28341	29229	29408	29906	30519	30729	31181	31932	32392	33038	33447	33872	34455	34605	34961	35679	36094	36617	37221	37358	37714	38463	38835	39100	39573	40001	40088	40786	41611	41499	42400	42962	43566	43553	44031	44629	45140	45196	45891	45912	46181	47247	47671
	H02	Sample X5	32009	32443	33223	33811	34655	34639	35758	35877	36743	37185	38273	38669	38773	39381	40215	40893	41525	41647	42407	42961	43344	43724	44311	45016	45642	46339	46528	47076	47232	48503	48821	49221	49285	49968	50735	51325	51316	52016	52126	52762	53081	54149	53864	54878	55218	55465	55924
SP 1:`6 N moss	I02	Sample X6	28217	29230	29795	30466	31098	31879	32328	33069	33662	34149	35124	35694	36250	36794	37722	38455	38770	39803	40450	41034	41808	42334	42702	43686	44018	44189	45147	46212	46820	46875	48474	48800	49493	49779	50621	50838	51105	52296	52297	53452	53987	54383	55480	55958	56626	56611	57183
	J02	Sample X6	29101	29580	29963	30913	31347	31823	32751	33793	33947	34775	35282	36129	36866	37260	37908	38206	39248	39975	40436	41579	41713	42161	43389	43752	44142	44603	45551	46435	46638	47435	48079	48825	49159	49569	50756	51557	51894	52419	53003	53687	54076	54852	55557	55862	56406	56188	58057
	K02	Sample X6	28480	29023	29937	30261	31068	32041	32155	32781	33401	34089	34355	35436	36098	36618	36957	38159	38636	38840	39655	39700	40886	41176	41936	42323	43055	43739	44216	44838	45565	45825	46636	47362	47522	47850	48939	49328	49825	50879	50804	51933	52303	53268	52397	53902	53847	54831	55324
	L02	Sample X6	28107	29154	29873	31592	32227	32095	33287	34455	35179	35061	35888	36765	37345	38134	38918	39983	40894	41317	41414	42309	43309	42696	44435	44729	45533	45800	45956	46800	47715	47788	48263	49557	49594	50493	51952	51707	52823	53230	53569	54587	55275	56368	56263	57190	57688	58171	59020
SP 1:4 B ari	A03	Sample X7	27131	27740	28215	28635	29608	30305	30864	31648	32266	32982	33205	34254	34800	35040	35511	36899	36852	37965	38155	39161	39670	40563	40919	40844	41834	42194	43119	43588	44048	44686	45611	46070	46261	46927	47595	48168	48369	49210	50005	50082	50946	51472	51831	52685	53100	53568	53948
	B03	Sample X7	27534	28292	29301	30210	30493	31693	32862	33638	34400	35178	36040	36918	37493	38139	38652	39920	40592	41297	41873	43284	43361	44265	44983	45915	46620	46921	48066	48585	49409	49774	50931	51876	52115	52826	53832	54064	54879	55789	56064	56879	58049	58212	58568	59271	59883	60812	62192
	C03	Sample X7	27319	27849	28417	29644	30226	30691	31298	31934	32883	33366	34779	34950	35492	35960	36950	37617	38851	39057	40583	39942	40893	41607	42587	42794	43537	44158	44987	45356	46209	46567	47156	47828	48367	49300	49680	50436	50627	51418	51522	52816	53244	53325	54106	54760	55658	56353	56563
	D03	Sample X7	31830	32191	33308	33797	34609	35249	36181	36933	37876	38162	39306	39598	40551	41099	41587	42552	43445	44076	44442	44154	44810	44949	46237	47228	47018	48000	48999	49069	49857	50590	51464	51676	52064	53097	53275	54057	54659	55384	56133	56712	57307	57100	58159	59274	58994	59555	59955
SP 1:8 B ari	E03	Sample X8	28529	30130	31168	33096	34061	35351	36323	37451	38532	40078	41397	42601	43144	44685	46099	47138	48902	47888	50077	51102	51821	53327	54101	55184	56739	56745	58156	58868	59683	61558	61913	63407	64523	65398	67191	66768	67655	68786	69020	70699	71193	73074	73203	74522	75474	76083	76794
	F03	Sample X8	31424	33177	34747	36644	37607	39708	41360	42968	44092	45889	47307	48856	50226	51999	53317	54742	55951	57452	59022	60296	61138	62662	63203	64584	66248	67681	67940	69123	70953	71505	72437	73614	75068	76262	76886	78099	79134	79793	81711	81919	83341	84142	85094	87147	88049	88615	89259
	G03	Sample X8	26905	27986	28771	29772	30892	31709	32558	33620	35169	35177	36716	37358	38483	39175	39900	40843	42011	42974	43647	44589	45690	46326	47268	48142	48669	49292	50768	50988	51657	52198	53503	54135	54994	55757	56622	57440	57774	58699	59751	60467	61220	61935	62655	63419	64353	64777	66010
	H03	Sample X8	22653	23772	28088	29527	30367	31680	32307	33514	34435	35606	36654	37576	38203	39147	40427	41334	41944	42794	44406	44917	46035	46268	47634	48538	49605	50130	51095	52576	53130	54001	54517	54925	56913	56955	58043	58525	59561	60413	61155	61631	62326	63513	64510	65269	66411	66766	67441
SP 1:16 B ari	I03	Sample X9	27445	29835	32107	34011	36101	38283	40243	43223	45022	46904	49237	51226	53382	54785	56849	59126	61412	63270	64526	66515	68767	69846	71738	73485	75011	77797	79483	81106	81698	83694	85575	87655	88758	90943	91820	94088	95117	97940	98597	100775	102571	103292	104976	105796	107804	108851	111079
	J03	Sample X9	30633	33150	35467	38612	40914	43694	45554	48256	51031	52542	55418	57775	59865	62584	64358	66566	69012	71382	73716	75127	77771	79668	81668	83047	86330	86233	89255	91025	93846	95551	96821	99235	100773	101790	104621	106264	107813	109116	112202	114220	114977	116844	118629	120056	122113	121841	125302
	K03	Sample X9	28773	30776	32662	35203	37431	39375	41365	43749	45866	48129	49602	51578	53674	55220	56580	58487	60316	62724	63736	66814	68069	69998	71229	73765	74788	76098	77993	79103	81261	83213	85071	86653	87707	89188	90773	92498	94559	95333	97748	98869	99722	101658	102278	104918	105596	107600	108958
	L03	Sample X9	29510	32090	34203	36745	38290	40756	43465	45349	47384	49936	52184	54419	56290	58251	60681	63069	65062	66202	68952	70109	72541	74712	76613	77944	79937	81830	84042	86070	87445	89328	90893	92477	93851	95450	97812	99177	100775	102679	103867	105900	108188	109100	110057	111888	113406	114666	116337
SP 1:4 H. haem	A04	Sample X10	26808	27317	27933	28018	28581	29462	29476	29928	30677	30688	31460	32112	32660	33489	33401	34111	34335	34605	35008	35482	36385	36542	36963	37571	37730	38461	39053	39709	39921	40168	40556	41176	41558	41528	42242	42535	43094	43550	44146	44639	45461	45365	46229	46604	47186	47550	47700
	B04	Sample X10	25481	26046	26249	26473	26957	27946	28448	29055	29443	30534	30839	31338	31893	32415	32816	33506	34556	34678	34688	35686	36016	36561	37014	37561	37858	38630	39004	39877	40399	40725	40862	41864	42050	42772	43565	43718	44193	44225	45085	45320	45736	46260	47186	47646	47797	48497	49375
	C04	Sample X10	25202	25758	26200	26383	27193	27459	28087	28572	29347	29320	30194	30503	31259	31716	32097	32653	33177	33285	34539	34328	35339	35221	35592	36617	37352	37148	37340	37995	38468	38652	39819	40015	40342	40435	41745	41808	42228	42279	42607	43263	44015	44254	44834	44982	45445	45714	46474
	D04	Sample X10	26919	27398	27945	28558	29180	29434	30520	30026	31115	32115	32208	32396	33391	33786	34516	34408	35659	35427	35992	36925	37660	38287	38310	38299	38951	39812	39630	40645	41195	41408	42357	42539	42201	43888	43722	44484	45297	45734	45880	46072	46664	47280	47932	47707	48271	49146	49130
SP 1:8 H. haem	E04	Sample X11	27314	28223	28618	29230	29864	30758	31193	32000	31760	32822	33399	33767	34952	34980	35483	36294	36794	37446	37853	39006	39201	39988	40037	40978	41713	42253	42499	43387	44179	44150	45036	45374	46016	46398	46762	47652	48020	48281	49558	49986	49937	51353	51459	52160	52406	53210	53011
	F04	Sample X11	28083	27979	28842	29600	30260	30783	31646	32445	32947	33170	34280	35180	34815	35871	36895	37493	37759	38459	39662	40031	40301	41070	41545	42430	42950	43322	43743	44797	45325	45914	46219	47319	47522	47940	49077	49496	49688	50783	50824	51719	51853	52891	53186	54209	54495	55467	56157
	G04	Sample X11	25732	26093	26732	27096	27607	28725	29091	29557	29978	30952	31265	31542	32043	32332	33252	33516	34141	34968	35286	35911	36904	37080	36970	37674	38477	38970	39221	40054	40229	41085	41515	41869	42488	42633	43414	43936	44084	44595	45077	45780	46450	46154	46909	47595	47576	47697	49240
	H04	Sample X11	22140	22993	23696	24202	24860	25088	25848	26506	26753	27024	27728	28182	29239	29681	30312	30828	31447	31671	32002	33006	34082	33811	34521	35357	35652	35807	36634	37152	37577	38307	38887	39063	39593	40079	40619	41172	42037	42178	42587	43328	43615	44105	44391	45233	45498	45956	46905
SP 1:16 H. haem	I04	Sample X12	27631	28088	29280	30240	30591	31469	32517	33825	33638	35010	35371	36268	37070	37662	38620	39357	40224	40274	41639	42430	43257	43891	44136	44890	45296	45951	47136	48016	48620	49454	49698	50568	51890	51952	53058	53116	54210	53967	55451	56174	56699	57644	57936	59154	59143	59497	60809
	J04	Sample X12	28826	29496	30270	31273	31741	32990	33362	34025	35373	35874	36433	37764	37821	38889	39585	40913	41303	42098	42649	43046	43787	44875	45442	46359	46654	47536	48126	48841	49731	51232	51204	51838	52283	53107	53929	54455	55396	56096	55970	56923	57426	58545	58879	59988	61043	61507	61799
	K04	Sample X12	28484	29220	30219	31024	31560	32666	33094	34210	34848	35652	36306	36464	37794	38985	39548	40190	40791	41980	42300	43166	43243	44552	45177	46167	46405	47444	48047	48360	48478	49622	51167	51351	51987	52426	53288	54313	54815	55268	55566	56686	57451	57837	58582	59293	59561	60554	61797
	L04	Sample X12	27934	29579	29712	30670	30902	31869	32804	33554	34155	35071	35434	36279	36729	37611	38520	39035	39803	40508	41466	41375	42752	43113	43951	44730	44770	46239	46181	47194	48480	49058	49655	49801	50845	51641	51980	52566	53304	53436	54323	55098	55942	56499	57193	58028	57694	58353	59633
SP 1:4 N annu	A05	Sample X13	26655	27145	27759	28709	28925	29679	30367	31200	31753	32443	33331	34293	34569	35525	36342	37136	37103	38151	38310	39280	40144	40280	40939	41994	42419	42848	43624	44294	44830	45925	46338	46629	46790	48337	48964	49328	49959	50604	50931	52086	52368	53333	53383	54242	54227	55154	55657
	B05	Sample X13	27382	27725	29229	29252	30651	31444	32211	32668	34084	34834	35624	36396	37068	38134	38373	39276	39984	40778	42003	42823	43201	43817	45100	45627	46235	47233	47371	48175	48897	49872	50671	51630	52192	52398	53092	54323	54517	55254	56068	56289	57279	58857	58256	59185	60412	60479	60941
	C05	Sample X13	28743	28682	29950	30293	31326	32364	33096	33478	34485	34841	35859	36818	37493	38206	39129	39395	40283	40678	42400	42113	43288	43748	44363	45491	45791	46484	47018	48059	48479	49255	49418	50949	50896	51651	52590	53001	53478	54443	55042	55569	57017	56538	57484	57662	58549	58755	60195
	D05	Sample X13	30729	30846	32529	32931	33635	34387	35423	35848	37261	38034	39090	39204	40115	41272	42030	42477	43304	44280	44619	45444	46167	46856	47631	48618	49400	49822	50603	51407	51466	52526	53280	54514	54615	55188	56280	56757	57419	57991	58430	59383	60052	60412	61637	61531	62757	62759	64195
SP 1:8 N annu	E05	Sample X14	28469	29269	30701	30754	32248	32962	34053	34727	35604	36424	37469	38089	39242	40211	40909	41742	42878	43583	44149	44926	46267	46507	47301	48420	48888	49871	50715	51063	52377	52440	54059	54310	55482	56496	56885	57521	57985	58236	59560	61037	61036	62264	62547	63257	64860	65154	65584
	F05	Sample X14	30682	31803	33226	34163	35253	36029	36667	38161	39095	40509	40629	41925	43409	43624	45680	45291	46830	47773	48896	49693	50190	50981	51592	53358	54059	54990	55716	56434	57657	57624	59305	59722	61093	61710	63194	63055	64260	64599	65330	66775	66923	68235	68326	69388	70231	71065	71875
	G05	Sample X14	28112	28523	29669	30530	30856	32080	32979	33492	34213	35039	35498	36267	37020	38027	38479	39258	39904	40537	41319	41994	42362	43654	44189	44859	45627	45857	47258	47570	48784	48589	49714	49984	50930	51452	52406	52483	53590	54285	54489	55347	55473	56651	56819	57512	58167	58323	60012
	H05	Sample X14	23990	25221	25876	27286	27654	31109	31844	32900	33513	33952	34762	35064	36474	37277	37884	38703	39436	40391	41101	41417	42527	43207	44103	45144	45785	45927	46986	47623	48349	48770	49609	50520	51088	51967	52128	53226	54523	54476	55101	55981	56435	57179	57581	58038	58755	59773	60719
SP 1:16 N annu	I05	Sample X15	28076	29651	30672	31347	31772	33385	34706	35450	36561	38025	38100	39790	40934	41349	42497	43617	44892	45665	46911	47339	48468	49502	49965	50944	52297	53031	53793	54705	55154	56812	57129	58655	59803	59280	60993	61572	62900	63116	64433	65652	66315	66389	67513	68564	69575	70109	71004
	J05	Sample X15	28815	29911	31430	32201	33578	34980	35921	37087	37942	39361	40238	41718	42115	43646	44498	45770	46218	47829	48931	50080	50670	51950	52592	53400	54583	55646	56048	57105	58712	59431	60249	60550	61779	63177	64101	64777	66035	66617	67098	68397	68882	69279	71587	71595	73540	73903	73912
	K05	Sample X15	29660	30473	32346	33409	33763	35516	36402	37193	38484	39433	40390	42035	42641	43907	45043	45868	46707	48498	49035	49567	50219	51940	52948	52701	54832	55569	56280	57240	58720	58966	60080	61590	62485	63013	64235	64368	65050	66918	67471	68367	69704	70270	71595	71892	73584	73684	74129
	L05	Sample X15	30525	31141	32448	33204	34532	36026	36300	37423	38016	39761	40732	41385	42549	43387	44926	45006	46348	47930	49179	49779	50356	51331	51638	52813	54210	55206	55638	56979	57636	58088	59424	60158	60702	61740	63073	63527	63820	65481	66112	67415	67446	68677	70126	70683	71947	72122	72919
ICP 1:4 Den Pol	A06	Sample X16	29143	29807	30934	32040	32562	33242	34078	35309	35874	37046	37728	38823	39176	39833	41213	41475	42740	43666	43587	44986	45062	46174	47452	47798	48514	50139	50673	51520	52164	52660	53355	54108	55552	55605	56691	57111	57431	58560	59999	60244	60234	61253	62223	63270	63329	64968	64992
	B06	Sample X16	31098	31252	32545	33555	34415	34814	36199	37209	37700	38181	39751	40249	41260	42277	42861	43807	44605	45567	46138	47132	47530	48303	48909	50274	50753	51578	52806	53171	53851	54328	54772	56248	57143	57655	57985	58863	59971	60936	61209	62276	62491	63448	63927	64972	65775	66345	66936
	C06	Sample X16	28800	29673	30802	31895	32460	33248	33900	35230	36295	36592	37977	38360	39453	40183	41428	42719	42515	43241	44786	45360	46033	46853	47993	49348	49601	50511	51087	52032	52679	53983	54433	55379	55809	56773	57701	58180	58768	59742	60032	61810	61478	63487	63908	63983	65307	65468	66424
	D06	Sample X16	29175	30235	31516	31751	33272	33651	34467	34840	36039	36581	38226	38137	39674	39796	40400	41233	42947	43397	44121	44681	45471	45706	46613	47698	48613	48625	49114	50369	50933	52346	52286	53442	53640	54572	54812	55688	56472	56738	58162	58449	59774	59875	60753	61012	61370	62267	63377
ICP 1:8 Den Pol	E06	Sample X17	29118	30170	30944	31764	32772	33224	34090	34658	35851	36439	37496	39096	39164	39964	40955	41595	42423	43172	43958	44858	45255	45484	46734	48027	48470	49305	49965	50870	51660	52438	53091	54066	54764	55638	55900	56833	57889	57889	59414	59477	60422	60996	61849	62009	63377	64091	64357
	F06	Sample X17	30809	32359	33281	33587	34913	36039	36681	38081	38720	39184	40589	42092	42597	43611	44424	45286	45904	46607	47775	48309	48699	50541	50456	52057	52824	53645	54221	55412	56435	56431	57008	58173	59184	59562	61333	61895	62076	63021	63868	64478	65435	66850	67009	67633	68435	69511	69547
	G06	Sample X17	29181	29698	30458	31434	32279	33100	33745	34578	35773	36050	37037	38054	38720	39296	40387	40418	41220	42677	42510	43740	44347	45159	46065	46462	47522	47895	48677	49207	49898	50688	51492	51690	52580	53983	54337	55376	55659	56853	56602	57351	58603	58583	59255	60662	60761	61083	61869
	H06	Sample X17	29723	31124	31798	32842	33456	34041	34744	36122	37127	38078	38518	39683	40501	40870	41581	42342	43687	44723	45022	46090	46575	47361	48198	48499	49857	50076	51626	51800	52489	52668	53679	54168	55202	55737	56475	56969	58382	58199	59242	59947	60915	61111	61179	62067	62878	63162	64002
ICP 1:16 Den Pol	I06	Sample X18	27430	28932	30071	30784	31708	32710	33564	33973	35387	36264	36662	37631	38825	39539	40044	41690	41808	43497	43819	44576	44941	46475	46605	48299	49019	49602	50492	51018	52430	53086	54048	54784	55574	56124	56899	57994	58999	59192	59847	60660	61991	62233	63328	63601	64562	65428	66288
	J06	Sample X18	29924	30720	31742	32737	33510	34109	34647	35836	36192	37191	38432	39107	39362	40240	41116	41730	42992	43201	44215	45232	45599	46334	47530	48216	48309	49472	50285	50841	51472	51839	52617	53843	54154	55154	55527	56142	56302	57288	58117	59242	59685	60237	61359	61798	61439	63195	63028
	K06	Sample X18	29925	31159	31573	32748	34062	34700	35823	36966	38417	39159	39702	41086	41873	43149	43177	44868	45617	46504	47532	48313	49360	50188	50516	52090	52701	53714	54719	55453	55924	57758	58068	59648	59988	60793	61704	63295	63281	63886	65145	66120	66991	67352	68564	69719	69961	71690	72666
	L06	Sample X18	26043	26994	27870	28509	29216	29695	30854	31305	31902	33072	33331	34110	34698	35133	36311	37020	37499	38368	38891	39387	40318	40962	41558	41996	42784	43388	44352	44465	45061	46758	46760	47654	48516	48802	49634	49543	50548	51291	52151	52590	52938	53961	54314	55155	56456	56896	57541
ICP 1:4 N moss	A07	Sample X19	22468	23164	23767	24336	25361	26240	27074	28063	28881	29196	29664	30610	31496	31975	32833	33688	34132	35476	35768	36794	37213	37843	38621	39100	40249	40920	41134	42203	42821	43718	44194	44962	45602	46382	47486	47999	48812	49300	49681	50418	51238	51639	52836	53499	54034	55093	55699
	B07	Sample X19	24426	25326	26259	26647	28007	28702	29574	30127	30407	32082	32580	33590	34202	34928	35936	36585	37313	38175	38639	39228	40475	40691	42168	43161	43192	44156	45336	46429	46525	47080	47626	48580	49458	50455	50944	51030	51732	52792	53399	53961	54766	54994	55917	57299	57977	58140	59257
	C07	Sample X19	22141	23045	23697	24435	25382	26679	27036	27969	28687	29714	30496	31482	32042	33123	33909	34656	35518	35950	37037	38199	38743	39686	40012	41296	41799	42812	43316	44444	45172	46164	46243	47596	48277	49109	49614	50619	51874	52576	52437	53599	54298	55291	55967	56928	57870	58165	59039
	D07	Sample X19	25637	26505	27623	28251	28980	30012	31055	32091	32701	33483	34181	35265	35967	37243	38430	38866	39245	40477	40960	42092	42911	43933	44855	44676	46201	46708	46925	48013	49366	49482	50820	50945	52047	52844	53367	54368	54654	54838	56537	56906	58513	58822	59204	60393	60292	61630	62596
ICP 1:8 N moss	E07	Sample X20	23838	24989	25696	26949	27571	28805	29375	30430	31615	32461	33358	34125	35042	36473	37332	37502	38517	39731	40496	41575	41952	43044	44089	44697	46091	46205	47129	47873	49332	50184	50825	51450	51823	53145	54656	54927	56007	56292	57658	58550	59029	59232	60695	61086	62454	63237	63729
	F07	Sample X20	24408	24973	26413	28095	29082	30441	30744	31517	32848	33913	34822	35789	36854	37394	38584	39880	40379	41525	42528	43355	43758	45433	45890	46677	47917	48457	49691	50865	51293	52231	53240	53836	54918	56059	56697	57199	58914	58945	59620	61528	61416	62322	63859	64473	64899	65889	67355
	G07	Sample X20	24735	25773	26698	27169	28188	29220	30094	30412	31622	32507	33081	33427	34776	35596	36561	37479	38275	38666	39498	40399	41107	42066	42587	43403	43635	45070	45497	46762	47186	47824	49067	49765	50033	50796	51686	52824	53149	53642	54196	55474	56006	56402	57280	57875	59178	59320	59718
	H07	Sample X20	25981	27068	28009	29159	29901	30820	32094	32829	33443	35059	35334	36386	36917	38155	39023	39975	40018	41996	42487	43610	43787	44950	46340	46192	47314	48041	48917	50129	50345	51259	52088	53053	53430	54227	55343	56077	56585	57364	58360	60092	59648	60368	60933	61861	62587	62990	64418
ICP 1:`6 N moss	I07	Sample X21	26227	26615	27872	28756	29753	30637	31108	32428	33145	34131	35008	36101	37077	37600	38800	39237	40606	41270	42197	42655	44008	44619	45719	46277	46843	47965	49210	49524	50218	51718	52213	53127	54058	54727	55603	56506	57218	57357	58444	59882	60075	61548	62202	62873	63427	64296	65480
	J07	Sample X21	26723	27342	28478	29239	30553	30984	32143	32554	33536	34543	35111	35884	36460	37421	38581	39604	40221	41037	41986	42070	43443	44357	45103	45827	46512	47714	48538	48757	49320	50354	51515	52057	52521	53342	54765	54958	55877	57318	57170	58535	59215	58958	60422	61105	61858	62276	63122
	K07	Sample X21	26752	27953	29025	30207	31245	32090	32678	34082	34567	35650	36941	37781	38533	39864	40597	41313	42865	43430	43799	45159	45317	46515	47805	48682	49174	50495	51038	51632	52700	53655	54613	55497	56224	56612	57959	58642	58922	60455	61670	62233	62386	63945	64800	65090	66042	66806	67628
	L07	Sample X21	25289	25946	26823	28642	28706	29821	30548	31435	32669	33230	34105	35476	35957	36750	37577	38504	39143	40640	40883	41832	42130	43498	44482	45424	46057	46703	47606	48301	49192	49722	50421	51346	51915	53503	53803	54922	55238	56180	56687	57811	58307	59289	60462	60715	61944	61628	62475
ICP 1:4 B ari	A08	Sample X22	27804	29230	30478	32005	33143	33805	35179	36439	37651	39015	40764	41007	42428	43403	44942	46615	47249	48505	50216	50998	51727	53275	53766	55210	56192	57151	58865	59441	60028	61257	63062	63954	65640	65778	67902	67953	69569	70713	71542	72851	73457	74634	75055	76446	78385	79214	80503
	B08	Sample X22	28170	29572	31218	32539	34171	35793	37264	38366	40314	41833	43453	44770	45626	47145	47877	50073	51296	52677	53598	55151	56410	57278	58572	59842	61464	62287	63970	64666	66491	67024	68589	70034	70481	71819	73130	74417	75391	76841	78223	78518	79759	81108	82290	83549	84654	85845	87099
	C08	Sample X22	28459	30094	31868	33081	35064	36361	37796	39066	41094	42206	43120	44919	46046	47631	49501	50409	51369	53288	54202	55562	57223	58435	59813	61274	61738	63458	64748	65632	66676	68714	69502	71036	72248	72809	74118	75563	77340	77727	79684	80617	81365	82277	83864	85249	86256	86593	87796
	D08	Sample X22	27624	28830	30377	31813	32719	34641	36123	37614	38529	40065	41376	42590	43883	44790	46493	47031	49369	49963	51340	52437	53752	54566	56012	57272	58104	59358	60760	62595	62956	64236	65676	66413	67842	68603	69844	71119	71696	73567	74043	74742	75562	77137	78590	78568	80169	80914	82153
ICP 1:8 B ari	E08	Sample X23	30052	31460	33715	35401	36794	38344	39725	41636	42799	44215	46326	47453	49205	50158	51566	53988	55168	57315	58013	59558	61033	62284	63708	65110	66602	68146	69141	69865	71359	71981	73975	75413	76817	78351	79835	80266	81636	83207	84150	85808	85949	87788	89230	90632	91460	93586	93479
	F08	Sample X23	29722	31269	33403	36282	38084	39508	41553	42898	44667	46897	47964	49737	51940	53938	55047	56215	57564	59588	60566	62330	63668	65009	65896	68553	68735	70709	71498	72798	74227	75313	78218	78337	81101	82104	83277	84019	85135	87077	87900	88883	90499	91979	93952	95113	96005	97288	97696
	G08	Sample X23	29497	30994	32320	33898	34789	36813	37668	39694	40620	42282	43203	44929	46220	47574	49118	50245	51780	52845	54044	55522	56789	57647	58756	60002	61447	61974	63327	65133	65998	67754	68723	69747	71126	72107	72618	73898	74879	75963	76985	77713	79125	80338	81264	83246	82812	84437	84941
	H08	Sample X23	25172	26819	28096	29279	30592	32407	33046	34312	36208	37201	38468	40112	41138	42202	43937	45103	46455	48013	48754	50462	51155	52515	53392	55010	56611	56861	58392	59320	61301	61789	62774	64220	64583	66306	67754	68790	69995	70107	70599	72590	74308	74830	76493	76625	78009	79638	80917
ICP 1:16 B ari	I08	Sample X24	30702	33982	37028	40110	42364	46526	49473	53140	57146	59543	62219	64740	67000	69870	72046	74381	75496	77978	79703	82161	84100	85845	88281	89571	90578	92965	95065	96230	98858	99872	101045	103303	106175	106414	108392	110360	112212	113803	114785	116179	119877	119139	121439	122639	124246	126261	127788
	J08	Sample X24	28862	30473	31847	33281	34476	36265	37666	39409	40640	42429	44065	44825	46550	47968	49205	50781	52401	53817	54627	56431	57773	58397	60144	61395	62120	63797	65726	66313	67497	68576	69897	71059	72399	73130	74856	75928	77594	78238	79614	80615	82391	82645	84890	85645	86261	87510	88695
	K08	Sample X24	30669	32602	34881	36753	38538	41021	42517	45084	46838	48387	50398	52437	53826	55160	56976	58526	60311	61993	63072	66081	67217	69378	70238	71922	73496	74912	77223	78372	80544	81893	84431	84897	86361	88500	90114	90784	92147	93453	95503	97220	98381	99680	101874	103233	104626	106724	108042
	L08	Sample X24	32340	34952	37792	39610	41996	44859	46354	49115	51230	53272	55259	57242	59332	61614	64099	65581	67716	69603	72463	74494	76323	77117	78661	81043	82062	84295	85542	87777	89027	91290	93077	95649	96688	97898	99477	100275	103107	104340	105505	106639	108718	110075	110691	112643	114388	115053	118197
ICP 1:4 H. haem	A09	Sample X25	29715	30110	30833	31643	32647	33435	34247	35232	35813	36898	37981	38615	39090	40175	40692	42094	42254	43074	44053	45276	45359	46174	47475	47544	48253	49614	50206	51244	51781	52801	53550	54236	54701	55919	56158	56968	57242	58564	58676	59385	60705	60984	61653	62217	63499	64254	65201
	B09	Sample X25	30856	31724	32440	33579	34618	35362	36436	36951	37804	38896	39844	39819	41563	42390	43201	43929	44837	45542	46471	46838	48529	48542	49422	50653	51176	52357	52793	53172	54254	54407	54993	56544	57149	57453	59063	59611	60552	60984	61698	62524	62855	64256	64364	65313	66007	66768	67587
	C09	Sample X25	26921	28142	29168	30305	30932	31580	32885	33660	34519	35117	36169	36885	37772	38469	39443	40380	41325	41995	42137	43429	44255	44917	45778	46935	47872	48294	49196	48817	50538	51267	51804	52969	53690	54114	55080	55577	56531	57085	58313	58926	59048	61076	61105	61991	62990	62434	63931
	D09	Sample X25	29646	30800	32228	33231	34340	34958	36238	37059	37561	38600	39759	41010	41656	42729	43732	44322	45400	45728	46587	47684	48814	49514	49795	50917	51843	52715	53514	54347	55176	55991	56663	57109	58337	58438	59585	60714	61939	61424	62546	63022	64257	64788	65004	65448	67137	66540	68179
ICP 1:8 H. haem	E09	Sample X26	30296	31566	32679	33383	34183	35413	36252	36984	38275	39155	40026	40770	41317	42300	43218	44431	44585	45686	46400	47508	48117	48685	49890	50715	51587	53143	52984	54128	54836	56021	56397	57287	58252	58611	59466	59910	61114	60909	62163	63443	63755	64502	65265	65735	66295	67180	68197
	F09	Sample X26	31621	32407	33524	34106	35726	36706	37793	38521	39436	41346	41775	42456	43878	44734	45593	46796	47429	48522	49519	50541	51582	51700	52875	53921	55165	55195	56070	57913	58209	58445	59699	60530	61462	62827	63119	63448	64762	65391	66864	67416	67890	68605	69648	70491	71619	72173	73144
	G09	Sample X26	27021	28440	29120	29548	30285	31107	31894	32743	33459	34448	34396	35579	35916	37182	37849	38312	39316	40138	40218	41714	42237	42814	43001	43874	43974	44604	45589	46847	46976	47673	48056	48861	49634	50833	50785	51803	52272	53281	53545	54639	54146	55926	56005	56483	57078	57408	58095
	H09	Sample X26	25097	26179	27188	27868	28995	29317	30189	31692	32275	33052	33908	34791	35427	36316	37015	39181	39907	40954	41432	41941	42718	43701	44929	45607	45989	46719	47534	48114	48771	49679	50503	51682	51649	52787	53645	54664	55112	55592	56265	57211	57987	58104	58654	59745	60527	61043	61351
ICP 1:16 H. haem	I09	Sample X27	28419	29100	30142	31395	32370	32520	33966	35027	36101	36711	37601	38541	38694	40126	41393	41895	42872	43735	44407	45144	46385	46631	47604	48020	49625	49661	51230	51894	52224	54039	54081	55638	55924	56721	57194	57937	58632	59383	60096	61549	61304	62989	63790	64696	65027	65950	65803
	J09	Sample X27	28026	28531	30036	30416	31273	32602	33207	33901	34922	36033	37004	37208	38671	39210	39941	40980	41901	42954	43736	44273	44918	46262	46514	46994	48048	48796	49156	50374	50717	52006	52820	53482	54154	54900	56245	56915	56768	58107	58651	58796	60048	60780	61910	62300	63347	63922	64748
	K09	Sample X27	29434	30678	31621	32319	33189	33901	35095	35385	37091	37069	38108	38848	39872	41074	41770	42418	43574	44544	44910	45724	46349	46911	47702	48867	49579	50622	50864	52085	52988	53686	53899	55000	55369	56167	57362	57727	57993	58876	59776	61412	61673	61591	63322	63102	64287	65255	66870
	L09	Sample X27	28480	29447	30192	31318	31973	32615	33085	34276	35049	35703	37072	37313	38497	39117	39575	40746	41505	41688	42444	43465	44119	44828	45907	46037	47357	47652	48915	49704	50209	50876	51491	52564	52953	53580	54143	54782	55644	56944	57240	57622	59146	59908	60973	60845	61819	62185	63103
ICP 1:4 N annu	A10	Sample X28	30725	31973	33946	35670	37086	38817	40616	41775	43819	45281	46479	48049	50107	51592	53041	54301	55849	57494	59306	60038	62280	63490	64486	65199	67344	68462	70164	71956	72930	73742	75426	76676	78294	79769	80275	81672	83700	83981	85887	87189	87936	89524	90940	92095	93288	93973	95653
	B10	Sample X28	29540	31605	33381	35632	36721	38285	40157	42312	43714	45738	47292	48764	49504	51920	53105	55014	56466	57686	58972	60891	62598	64468	65444	67632	68324	70500	71137	72163	74372	76511	77243	77944	79404	80855	82467	83111	85387	86104	87391	88862	89601	91773	93023	92926	94645	96789	97359
	C10	Sample X28	28919	30922	32550	33981	35767	37429	38952	40905	42776	43651	45843	46949	49038	50544	51839	53863	55428	57119	57768	59461	61032	62145	63909	64839	67051	68876	69338	70705	72695	73917	75168	76897	78318	79807	81089	82141	83568	85363	86439	87545	89124	91303	91691	92960	93786	95022	96790
	D10	Sample X28	31008	33682	35790	37280	38984	41482	44307	45844	47678	49809	51310	53863	55203	55866	59038	60125	62434	64293	65793	67016	68114	69987	71811	73001	74596	76527	77229	79599	80802	82546	83446	85445	87297	89083	90248	91148	92753	93473	94801	96787	97507	99310	99500	102155	102882	104186	105815
ICP 1:8 N annu	E10	Sample X29	30761	32776	34431	36392	38172	40233	41992	43936	45396	47352	48803	50853	52649	53626	55823	56813	59121	60543	62328	63988	65652	67374	68571	69632	72067	73253	74160	76268	78488	80024	80539	82182	83589	85245	86766	87802	89340	90803	91480	93265	94237	95264	97883	98482	100411	101105	102517
	F10	Sample X29	31252	32904	35595	37656	39781	41714	43717	45417	47947	49751	51557	53162	55547	56515	59064	60697	62849	64333	66396	67120	69646	71310	73354	74984	76397	78001	79414	81380	83071	83206	85445	88126	89328	90426	91592	93410	95238	97348	98238	99158	102093	103242	103686	104957	106951	108500	109398
	G10	Sample X29	31070	32336	34768	36159	38043	39389	41557	43179	44900	46074	48566	49460	51087	52843	54612	55787	57182	58513	60160	62040	62950	64362	66099	67301	69335	69809	70993	74139	74081	75891	77226	78310	78797	80726	82335	83254	84745	85830	86858	87479	89533	90153	90894	92606	93351	95452	96925
	H10	Sample X29	25843	27791	29571	31003	32902	34979	36568	38267	40089	41808	43563	44940	46228	47893	49802	51622	52923	54145	55809	57381	59119	59316	62033	62932	65088	67350	67365	68603	70180	72053	73228	74434	76025	77357	78216	80387	83629	84041	86223	86548	87605	89599	90599	91166	93288	94120	96240
ICP 1:16 N annu	I10	Sample X30	29095	31524	33574	35268	36836	39178	40399	42901	44744	46645	48659	49883	52206	53621	55875	57244	59337	60994	62474	64512	65858	67503	68677	70618	73073	74683	75721	76871	78072	80109	81108	83313	85377	85417	87545	89397	90763	92528	93636	94546	96208	97729	99298	99832	101563	103594	104982
	J10	Sample X30	29689	32047	33848	35865	37997	40026	42335	44206	45921	47628	50025	51308	53236	54858	56861	59218	60115	62258	63286	65249	67784	69683	70966	72824	73589	75360	77455	78536	79187	81377	82225	84873	86289	88464	90127	91200	93235	94167	96116	97476	98656	100155	101185	102728	103709	105808	106853
	K10	Sample X30	31357	33256	35001	36956	39107	40859	42303	44219	46523	48270	48532	50778	52865	54375	55743	57938	59783	60735	62505	64500	65766	66869	67949	70203	71530	73021	74110	75891	76984	78737	80604	81852	83110	84515	85824	87369	89026	90279	91291	93651	94510	95320	96612	97991	99873	100474	102747
	L10	Sample X30	31743	32858	35092	36989	38067	39864	41997	43815	45729	46936	48866	50901	52349	54103	55484	57647	58612	60872	62197	63010	65427	66830	67490	69895	70716	72360	74532	76263	76926	78308	80286	81672	82813	83710	85289	87825	88612	90003	91916	93195	94176	95578	96994	98801	99905	101469	102083
PS&V 1:4 Den Pol	A11	Sample X31	28945	29579	29942	30763	31888	32420	32965	33290	34145	34903	35517	36062	36917	37499	37824	39050	39104	39997	40129	41198	41651	42505	43485	43348	44290	45031	45780	46345	46673	47263	47742	48695	49108	49740	49975	51177	51902	51829	52608	52858	53702	54667	55138	55561	56314	56473	57647
	B11	Sample X31	30364	30770	31428	32120	32707	33387	34332	34607	35314	36159	36809	37198	38197	39147	39406	39932	40683	41299	41698	42558	43463	43813	44364	44749	45602	46160	46495	46950	47435	48161	48353	49755	49981	51071	51419	51981	52440	52910	53464	54406	54998	55497	55380	56462	56527	57342	58205
	C11	Sample X31	29629	29835	31137	31905	32031	32947	33958	34338	34929	36096	36578	37530	37735	38246	39360	39551	40275	41259	41559	41895	43282	43951	44007	44978	45567	45919	46098	47468	48266	48866	48788	49261	50023	50189	51135	51628	51971	52667	53399	54047	54396	55074	56164	56232	57081	57513	58147
	D11	Sample X31	31349	31720	32984	33191	34093	34908	35586	36323	37175	37826	38199	38918	40005	39844	41159	41646	42607	43024	43558	44173	44867	45143	46124	46818	47193	47730	48841	49202	50243	50583	50960	51427	52073	52411	52915	53758	54354	54918	55014	55714	56064	56750	57784	57671	58066	59007	58783
PS&V 1:8 Den Pol	E11	Sample X32	29025	29328	30506	31159	32030	32420	33474	34099	34429	35471	35954	36544	37533	38616	39057	39244	40379	40730	41662	42154	42786	43860	44014	45062	45639	45466	46661	47277	47547	48197	48722	50008	50720	50708	51216	51780	52598	53493	54044	54564	54776	56320	56410	56552	57423	58237	58806
	F11	Sample X32	28195	29229	29599	30052	31263	32017	32665	33325	33459	34942	35403	36584	36160	37173	38045	39024	39034	40339	40749	41175	41774	43099	43022	43634	45012	45252	46012	46588	46528	47641	47940	48955	49359	49840	50651	51757	51863	51834	53215	53016	54131	55304	55319	55983	56626	57570	57884
	G11	Sample X32	27975	29126	29312	29776	30992	31179	31767	32394	33223	34327	34643	35458	35686	36322	37362	37634	37949	38984	39433	40045	40354	41399	41753	41533	43334	43252	44271	44780	45252	45599	45925	46548	46792	47703	48168	48787	49750	49175	50597	50785	51330	51854	52516	53367	53358	54176	54274
	H11	Sample X32	24824	25546	25653	26181	28266	29073	29304	30275	30825	30939	32024	32293	33522	33599	34052	34919	35394	35968	36316	37044	37925	37977	38614	39323	40018	40238	40677	41763	42082	42387	42672	43478	43870	44487	45315	46069	46719	46572	46536	47912	48320	48714	49359	49776	50581	50310	50913
PS&V 1:16 Den Pol	I11	Sample X33	29202	29711	30456	31502	31869	32637	33342	34393	34970	36211	36786	37660	38293	38706	39750	40205	40339	41938	42294	43321	43783	44524	44922	45529	46199	47292	48145	47779	49320	49683	50113	51592	51790	51795	52649	53591	54343	55176	55656	56078	56462	57167	58127	58672	59271	60136	60785
	J11	Sample X33	28924	30112	30830	31121	32417	33177	33964	34245	35165	35653	36563	36910	37957	38633	38922	40167	40573	41107	41879	42410	43427	43788	44426	45232	45724	46231	47017	46934	48802	48924	49819	50386	51330	51722	51771	53235	52743	53950	54785	55314	54903	56673	56835	57157	57937	58679	60155
	K11	Sample X33	28667	29482	30108	30801	31726	32332	33399	33776	34979	35349	36102	37018	37730	38237	39154	39559	40257	41306	41592	42243	42648	43490	43694	45281	46077	46484	47054	47765	48071	49118	50137	49857	51273	51354	52184	53025	53432	54745	53970	55113	56025	57098	57294	58424	58330	58959	60087
	L11	Sample X33	28933	29619	30318	30542	31689	32081	32982	34181	34750	35232	36190	36354	37456	37873	39058	39724	40649	41225	41621	42222	43050	43293	44653	45707	45533	46798	47282	47856	48767	49247	49599	50248	51066	52229	52062	52963	53045	53962	54717	56043	56334	56754	57183	58170	58922	59394	58998
PS&V 1:4 N moss	A12	Sample X34	26154	26818	27100	28517	28790	29674	30223	31033	31815	32146	33290	33741	34341	34965	35712	36334	36966	37765	38770	38887	40200	40230	40939	41559	42399	43038	44031	43376	44675	45374	45771	46957	47935	48338	48771	49336	49841	50639	51378	51449	52175	53100	53573	54025	54890	55749	55686
	B12	Sample X34	26140	26707	27422	27917	28915	29693	30039	31293	31166	32223	33173	33635	34542	34774	36016	36542	37014	37945	38448	38783	39783	40477	41325	41613	41949	42772	43517	44328	44648	45056	46348	47001	47377	48238	48983	49365	50125	50752	51508	51785	52842	53044	53585	54049	55373	55493	56028
	C12	Sample X34	26687	27131	28161	28356	29595	30230	31363	31880	32754	33833	34504	34336	35473	36077	36678	37786	37553	39317	39685	39952	41467	42041	42487	42923	43443	44620	45372	45591	46633	47337	48299	48296	49312	48371	50441	51102	52399	52697	53692	54401	54709	55521	55444	57102	57420	58656	58853
	D12	Sample X34	24454	24998	25939	26384	27365	27667	28953	29814	30007	31026	31347	32440	32701	33475	34360	35043	35405	36497	36440	37622	38384	39027	39471	39764	40778	41166	41628	42400	43526	43812	44202	44877	45820	45825	46661	47957	48209	48990	49238	49393	50327	51193	51333	52499	52810	52948	53203
PS&V 1:8 N moss	E12	Sample X35	28236	28667	29621	30309	31133	31853	32759	33287	34670	35468	36391	36573	37776	38057	38451	39935	40455	41422	41481	42827	43042	43701	44588	45909	46173	46685	47081	47826	48539	49561	50217	50840	51610	52153	53371	53188	54010	54856	55487	56146	56208	57607	57613	58973	59397	60165	60567
	F12	Sample X35	29349	29538	31102	31709	32493	32933	33627	34468	35324	36379	36949	37965	38862	39599	40005	41189	41603	42272	43119	43526	44041	44798	45833	46219	47556	47095	48824	48663	49646	50717	51099	51975	52685	53677	53968	54447	55002	55665	56353	57051	57288	58828	58927	59791	60439	60478	61854
	G12	Sample X35	27405	28279	29184	29472	30036	30761	31639	32604	32829	33649	34139	34752	35678	36090	36745	37546	37995	38341	38883	39662	40106	41071	41158	42245	42850	42888	44106	44297	44553	44885	45970	47254	47461	47997	48376	48907	49541	49913	50789	51687	51878	52249	53092	52875	54002	54234	54970
	H12	Sample X35	27100	27273	28241	29487	29822	30421	31288	31990	32614	33083	34078	34916	35296	36173	36876	37190	37942	39107	39524	40498	40669	41615	42214	42467	43212	44431	44179	44876	45794	46471	46600	47916	48407	48693	48972	49730	50142	51227	51710	51747	52519	53389	53816	54187	54290	55384	55824
PS&V 1:`6 N moss	I12	Sample X36	29234	29986	30755	31821	31777	33495	33897	34809	35659	35957	36987	37908	38646	39441	40472	41512	41779	43237	44005	44211	44840	45356	46237	47622	48499	48532	49159	49858	50635	51692	52884	52830	53317	54290	55292	55470	55995	57072	57842	58590	58433	60167	60528	60668	62396	62873	63601
	J12	Sample X36	28988	29916	30661	31082	32218	33498	34343	34946	35482	36366	36879	38727	38760	39837	40794	41656	42379	42522	43186	44543	45119	45476	46665	47701	48044	48484	49500	49806	50729	51684	51966	52763	53943	54211	54744	55487	56244	56866	57685	58635	58909	59578	60594	61255	62337	62615	63993
	K12	Sample X36	28199	29431	30283	31177	31981	32045	33258	34227	35725	35613	36312	36786	38266	38471	39807	40205	40914	42741	42938	43304	44151	44837	45503	46294	47180	47683	48519	49058	49988	50766	50982	51731	52933	53610	54090	55251	55437	56238	55810	57057	58217	59391	59564	60130	61286	61700	61575
	L12	Sample X36	29161	29660	31093	32014	32585	33383	34027	34690	35886	36451	37429	38117	39219	39976	40527	40983	41941	43285	43696	43990	45222	45669	46620	47016	48154	48677	49228	49795	50733	51279	52135	52652	53657	54257	54439	54992	56036	56832	57276	58710	58878	59992	59742	60107	61762	62556	62948
PS&V 1:4 B ari	A13	Sample X37	28445	30036	32088	34214	35572	37550	39267	40996	42352	44206	45806	48169	48564	50459	52392	54044	54804	56879	59096	59868	61052	62390	64129	65210	67327	68336	69335	70746	72575	73355	74539	75819	77107	78811	80244	81774	82883	83373	86025	86351	87613	88782	90816	92353	92369	93608	95311
	B13	Sample X37	30258	31921	34411	36032	37501	40028	41714	43071	45426	46865	47804	50249	51395	53903	54880	56479	58036	60055	61914	63085	64060	65251	67661	68009	70037	71134	72645	73638	74805	75894	78419	79490	80739	82198	83940	85489	87351	88003	89249	90457	91057	92990	93999	95750	96999	98341	98478
	C13	Sample X37	30084	31721	33528	35748	37425	39017	41127	42700	44658	46714	47642	49380	50902	53412	54395	56076	57012	59339	60730	62567	64487	65519	67552	68366	69494	71157	72800	74070	75341	76558	78484	79398	81271	82559	84372	85103	86496	88415	89224	90136	91767	92438	93989	94885	96846	98649	99511
	D13	Sample X37	30670	32893	34978	36528	38340	40806	42405	44098	45666	48175	49246	51355	53396	54638	55788	57605	59179	60654	61749	63238	65403	67097	68140	69817	70438	72495	73439	75579	76364	77495	79953	80822	81773	83217	84237	85443	87127	87945	89421	90456	92607	93577	94193	95400	97095	97875	98816
PS&V 1:8 B ari	E13	Sample X38	31520	34997	38634	41317	44917	49268	52609	55911	59288	61838	66089	69148	71932	74062	77075	80014	82822	85252	88011	90401	93748	96390	99187	100790	104610	105842	108839	111990	113253	115522	117986	120918	122194	125198	126340	128668	129848	132976	135376	135942	139489	142027	143547	145557	146392	148611	150412
	F13	Sample X38	30930	33346	36703	39418	42116	45038	48221	50951	54912	58167	60883	64651	67749	70924	73274	76270	78569	81133	83453	86061	88468	90217	91150	95472	97516	99744	101608	102763	106107	108307	109685	111541	114387	115534	117849	119717	121683	124267	125002	126339	128874	131034	132111	135139	135911	136093	139157
	G13	Sample X38	30768	34396	37290	39801	42677	45686	48600	51637	54057	56760	59467	61896	64241	67191	69293	71604	74275	77139	79655	81809	83183	85079	87167	89685	91914	92969	96052	97298	100104	101831	104377	105989	107832	109850	110920	113708	115838	116109	117998	120169	122612	123205	125898	127317	128523	130251	132333
	H13	Sample X38	28676	31474	34033	36001	38802	40781	43861	45667	48514	50594	53319	55544	56976	59036	61947	63963	65051	67170	69646	71822	73904	76036	77781	79828	81747	82781	85273	87039	87957	89582	92520	93533	95750	96773	98346	100098	102792	103501	105112	106647	108694	110512	111198	112521	113456	115892	117651
PS&V 1:16 B ari	I13	Sample X39	36431	42737	47554	53733	58949	64388	69848	75864	81902	88431	95455	101459	107291	113100	119121	124160	130003	134516	140007	145365	148168	152963	157087	160188	164823	168026	172812	175978	178986	183773	186462	190561	192603	196008	197915	200643	204449	206960	209177	212207	216117	217501	219908	223790	224537	226958	228930
	J13	Sample X39	36381	42662	50069	56504	62756	69968	76467	83785	90951	97838	105684	111350	118884	123526	129380	134574	138966	144454	148956	153195	158460	162295	166353	170305	173791	178217	181533	185523	188392	190623	195728	199005	202165	204753	209280	211191	214124	216031	217583	222378	222418	225990	230475	232558	233830	236688	238156
	K13	Sample X39	34318	41064	47259	54150	58957	63593	66772	71535	76773	81475	87970	92531	98004	103113	107241	112385	116455	121700	125695	129697	132532	136200	140638	144317	148002	151949	154709	158580	161083	163853	166375	170655	172531	175076	177086	180396	184055	187613	188980	191774	192961	196340	198839	201497	202525	204847	207611
	L13	Sample X39	37143	44191	51435	58857	65966	73558	79866	86464	92306	99258	105456	112046	117691	123839	130503	136044	139978	144163	149572	154761	157797	162161	168440	172228	176246	181043	185084	186633	191158	193505	197480	199151	203250	208208	208512	212720	216057	217437	218853	223202	225904	228703	231287	231611	234392	239324	237997
PS&V 1:4 H. haem	A14	Sample X40	29272	29511	30550	31011	32114	32350	33482	34239	35190	35669	35847	36936	38135	38388	38791	40108	40506	41233	41742	42633	43191	44093	44792	45194	45978	45977	47353	47807	48531	49123	50048	50647	51126	52209	52162	53308	53916	53690	54644	55917	55653	56956	57328	58260	58864	59080	59437
	B14	Sample X40	29481	29625	31283	31882	32884	34092	34387	35475	36837	36884	38036	38585	39632	40312	41083	41960	42566	43483	44370	44930	45788	46311	46637	47604	48197	49130	50439	50675	50920	52218	52584	53465	53962	54831	54861	56658	56866	57620	58414	58807	59890	60189	60239	61431	62128	62924	62559
	C14	Sample X40	29916	30445	31225	32212	32669	33323	34396	35501	36215	37035	37688	38059	39004	40114	40753	41855	41770	43171	43153	44565	44777	45576	46920	47191	47980	48245	49098	50002	50487	51381	51818	52345	53197	54372	54910	54619	56199	55930	56879	57974	58159	58927	59797	60433	61390	61609	62195
	D14	Sample X40	29183	29651	30525	31484	31810	32675	33522	34443	35433	36080	36884	37785	37805	38846	39309	39973	41127	41903	42874	43674	43939	44353	45333	46374	46489	47824	48023	48862	49339	49826	50720	50975	52060	52483	53793	53906	54626	55323	55613	56550	57502	58218	57971	58623	60045	59836	60253
PS&V 1:8 H. haem	E14	Sample X41	29336	30026	31096	32034	32505	33236	33929	34907	35831	36372	37479	37956	39240	40082	40697	40877	41262	42662	43409	44543	45816	45819	46679	47368	47691	48494	49711	50502	51040	50603	52147	53183	54291	54060	54976	55904	56542	57460	57924	58478	59923	60730	60386	61272	61644	62726	63847
	F14	Sample X41	30172	30683	31742	32672	33580	34100	34787	35749	36794	37912	37906	39009	39630	41168	41417	42243	43368	44568	44902	45486	46160	47224	47717	48842	49389	50082	51375	51797	52716	52931	54304	54631	55297	56526	56768	57976	58568	58861	59900	60851	61598	61566	62106	62943	64303	64296	65406
	G14	Sample X41	29232	29740	30872	31363	32474	33231	34132	34548	35426	36039	36724	37852	38322	38850	39619	39862	41086	41529	41578	42607	43862	43931	44844	45586	45892	47096	47432	48117	48782	49335	50033	50492	51075	51713	52053	52481	53525	54211	55000	55340	56169	56633	57238	56956	58366	58735	59579
	H14	Sample X41	26935	27615	28500	29563	29820	30655	31464	31809	33103	33305	34568	34776	35847	36209	37354	37807	38300	38677	39516	40331	40873	41787	42364	42838	43626	43535	44576	45162	45569	46245	47531	47610	47963	48738	49017	49793	50516	50895	51731	52550	52736	53002	54139	54612	55708	55778	56481
PS&V 1:16 H. haem	I14	Sample X42	29023	30248	30881	31406	32284	33405	34620	35225	36147	37253	38050	38614	39696	40688	41416	42760	43152	43783	45254	45150	45784	47203	47646	49127	49383	50375	50742	51464	52423	53271	53952	54576	55666	56209	56622	58191	58291	58772	59427	60935	61693	62365	62656	63358	64436	64575	66272
	J14	Sample X42	29173	30283	31168	32025	33301	34069	34747	35959	37080	37546	38171	39155	40239	40970	41724	42942	43508	43943	45095	46123	46635	47231	48241	49256	50227	51258	51285	52068	52576	53165	54547	55601	56600	56676	57909	58503	58723	59989	60224	60883	62216	63233	63540	64775	64640	65474	66087
	K14	Sample X42	29874	30959	31999	32699	33256	34647	35487	36020	37676	38255	38510	39965	40763	41084	42186	42392	44328	44505	45889	46343	47489	47752	48994	49605	50589	51132	51996	52233	52955	54495	54584	55895	56417	56491	58112	58839	59250	59651	60350	61145	61977	62618	62993	64528	64071	65744	66355
	L14	Sample X42	29539	30139	31294	32562	32860	33963	35109	35733	35926	37612	37722	38794	39854	40905	41639	42830	43245	43817	45307	46020	46553	47462	48059	48464	49923	51171	51295	52479	52930	53879	54703	54881	56426	57174	57441	58539	58731	59894	60336	60775	62173	62975	63045	64129	64887	64963	65966
PS&V 1:4 N annu	A15	Sample X43	29114	29850	31210	32737	33399	34274	35740	37518	38158	40119	41197	42646	43667	44716	45741	47169	48549	49286	50074	51632	53184	53908	55165	56070	57202	58589	59507	59941	62205	62540	64246	64858	66502	66329	68546	69118	70139	71942	71972	72945	74442	76102	75997	77604	78402	79933	80964
	B15	Sample X43	29338	29801	31128	32781	33675	35409	36636	37849	39050	40069	41255	42607	43877	44911	46667	47293	48608	49619	50912	51820	53367	53494	54669	55729	56723	58088	58703	60035	60660	61831	63514	64407	65394	66168	67129	68263	69944	70743	71508	72248	73933	74925	75909	76789	77772	79573	79818
	C15	Sample X43	29674	30996	32839	34165	35645	37445	38575	40176	41200	42826	44643	46060	46754	48047	49469	50929	52789	53262	55122	55970	56958	58941	59822	60610	62820	63876	64380	65557	67328	68389	69402	70707	71371	72756	73684	74013	75455	77223	78375	79923	79955	81497	82054	83883	84872	85417	86786
	D15	Sample X43	29594	30981	32062	33329	34769	36481	37697	39266	40450	41119	42893	43909	45184	46662	48142	49069	50518	50926	52461	53283	54290	55916	56584	58196	58843	59463	61167	62526	63740	63997	64832	66049	67362	68085	69764	70113	71258	72070	72680	74064	75260	75280	77345	77426	79118	79776	80702
PS&V 1:8 N annu	E15	Sample X44	30714	32261	33832	35693	37244	38744	40378	41659	43135	44550	45834	47735	49521	50194	51950	52891	54796	56268	57845	58212	60058	61532	63233	63402	64997	66274	67765	68231	69802	71007	72256	73251	74999	75554	77507	77872	79590	80364	81819	83181	84388	84774	86810	86868	88704	89794	90950
	F15	Sample X44	29460	30221	32015	32974	34752	36424	37662	38943	40723	42053	43387	44860	45882	47540	48857	50105	51427	53364	54012	54836	56454	57174	58621	60584	60770	62395	63296	64740	66195	66942	68301	69816	70867	71240	72142	74545	74981	75860	77160	78307	79054	80387	82064	82433	83829	85155	86898
	G15	Sample X44	33403	34436	36524	37809	39402	40773	42228	43044	44620	46273	47299	48713	49542	51732	52595	53739	55935	56343	57936	58600	60397	61591	62749	63516	64540	65467	66412	68076	67712	69404	70895	71266	72428	73943	74895	75062	76099	77573	77775	78740	80075	81227	81293	83654	83626	84966	84953
	H15	Sample X44	27198	28652	29712	31010	32218	33104	34360	35880	36510	37610	38387	40144	40860	41375	42658	43924	44366	46238	47152	47707	48394	49830	50128	51445	52888	53254	54316	55473	56289	56792	57923	58646	59558	60956	61311	63050	63849	64518	65525	66127	67040	67893	68378	70243	70734	71337	72357
PS&V 1:16 N annu	I15	Sample X45	30304	31657	33329	34346	36475	37260	39044	40610	42242	43054	44794	46512	47547	48962	50962	51899	52910	54427	55774	56844	58236	59557	60962	62428	63283	64244	65670	67112	68609	69689	71327	72229	73696	74903	75314	77541	77709	79214	80378	81553	82242	84149	84429	86008	87301	88385	89701
	J15	Sample X45	29985	31589	33492	34983	36192	38106	39467	40773	42660	44270	45080	46701	47829	49361	51154	52671	54232	55334	56406	57460	59517	60316	61573	62819	63323	65587	67398	67914	69598	70441	71811	73161	74663	75829	76747	78472	79063	80413	81506	82991	84415	85960	86057	87858	88367	90346	90233
	K15	Sample X45	30002	31606	32947	34677	36070	37550	38716	40462	41827	43058	44922	46018	48261	49236	50887	51096	53172	54501	56102	57165	58308	59659	61226	62631	64413	65093	65889	67338	68183	69282	71484	72786	73427	74458	75408	77277	78187	79569	81483	81570	82294	84623	85562	86093	87585	88661	88970
	L15	Sample X45	29595	31057	32637	34656	35775	37321	38679	40452	41935	43566	44905	46289	47811	48983	50838	51381	53109	54877	56261	57373	58902	59747	61041	62233	64247	64913	66296	67439	68461	70499	71608	71981	73786	74948	76867	77969	79157	79821	80958	82495	83696	84396	85920	86632	87681	88785	90382
Den Pol	M01	Sample X46	30063	31127	32209	33184	33852	35399	35662	36363	37276	38026	39124	39991	40507	41511	42102	42984	43956	44671	45630	46298	47232	47076	48472	49489	49971	50966	51458	52233	53476	54318	55268	56218	56378	57644	57666	59157	59533	61451	61621	62668	62901	64003	64271	65516	66534	67515	67838
	N01	Sample X46	35680	36536	37531	38034	39581	40601	40937	42168	42645	43903	45046	46133	46721	47636	48419	49726	50903	51250	51956	53094	53796	54735	55821	56553	57589	58090	58677	60430	60965	61563	62369	63065	64141	64726	65801	66229	67863	69026	69049	70243	70846	71394	72639	73828	74619	74372	76302
	O01	Sample X46	28719	30405	31568	31938	32531	33770	34782	35454	36861	37678	38077	39666	40439	41571	41884	43023	43570	44458	45067	46753	47284	48270	48921	49206	50108	51542	52117	52236	54106	55220	55458	56659	57307	58461	58728	59492	60533	61672	61939	63267	63530	64175	64671	65855	67335	67784	68544
	P01	Sample X46	34308	35151	36497	37733	38344	39312	40435	41287	42091	43060	43675	44378	45216	46350	46919	47566	48687	50349	50904	51416	52554	53210	54171	54543	55877	56301	57475	57865	58804	59477	60406	61254	62772	63170	63846	64832	65915	66103	67164	67905	69066	69563	70473	71371	72500	72881	74051
N moss	M02	Sample X47	29907	31173	32353	32653	33656	34260	35234	35544	37220	38650	38954	39819	41032	41558	42231	43564	43989	44798	45794	46366	47420	48358	49570	50080	51518	52116	52373	53944	54084	55206	56205	56479	58199	58861	59917	60054	60953	62259	62841	63535	64602	64804	66639	67004	68421	68659	69289
	N02	Sample X47	34977	36077	36753	38109	38634	39996	41011	41533	42622	43688	44575	45823	46341	47229	48760	49736	50808	51529	52327	53115	54402	55477	56368	57149	58059	59383	59560	60611	61535	62686	63900	64513	65139	66318	66870	68469	69232	69772	70420	72686	72988	73912	74568	75972	76239	77596	78127
	O02	Sample X47	27928	28947	29735	30763	31278	32388	32941	33932	34385	35044	36133	37020	37738	38673	38943	40538	40933	42064	42347	43043	43940	45360	46098	47146	48162	48004	49157	50106	50946	51371	52142	53406	53439	55420	55605	56316	57454	58532	58746	59975	60416	61213	62661	63377	64453	64533	65507
	P02	Sample X47	28999	30247	30975	31444	32854	33626	34475	35198	35912	36603	37557	37940	38874	39974	40900	41617	41943	42604	43579	44821	45613	45899	47041	47475	48780	48824	49078	50142	51246	51727	52466	53484	54494	55845	55765	56736	57304	58709	59101	60096	60063	61650	62370	63627	63304	64502	65506
B ari	M03	Sample X48	66773	89806	110812	129128	146364	160127	175164	186643	198164	208692	218457	225953	235949	241797	249577	256744	261894	266668	271400	276168	280632	285810	289488	291811	296601	297774	292891	297633	301085	302167	303683	305654	307450	306578	308879	309211	312437	313831	313378	314721	315016	315907	317354	317911	319305	322689	320021
	N03	Sample X48	73101	101007	124023	149414	167154	184717	202497	214372	231036	238890	251905	261369	268354	277978	286639	291757	290833	299063	300021	309298	311618	314319	318870	323823	325862	331947	331356	330327	335609	340351	342548	344363	343961	347693	346053	350448	351128	348844	354545	353970	354632	357352	358276	358206	363072	359113	362025
	O03	Sample X48	69043	92171	112405	130655	147128	161627	175409	188338	200428	211819	219773	229353	236938	242801	249257	255051	260603	262855	270321	275251	277836	279671	283228	285992	288541	290171	294051	291784	296403	301115	300493	301685	297598	297336	301713	302079	306739	303875	302270	303980	306525	307729	306857	307101	308094	309664	307519
	P03	Sample X48	66724	89993	112468	131300	148963	164624	178664	192516	202687	214974	228957	237242	244410	252301	261289	269374	275842	283830	287919	294519	293326	297163	301783	305269	308461	310727	315243	315470	318138	323752	323177	325652	329368	330972	335069	335521	338486	339951	341922	341922	342252	343752	346559	346053	344171	347657	349174
H haem	M04	Sample X49	30671	32504	33174	34364	35666	36517	38110	39018	39799	41047	42065	43297	44629	45807	46913	47519	49333	49952	51066	52474	53736	54438	55058	57019	57688	59493	60168	61274	62266	63351	64144	65398	66371	67350	69053	69254	70089	72211	72009	73364	74812	75885	76638	77527	78312	79721	80521
	N04	Sample X49	35856	37310	38377	39636	41663	42428	44305	45056	46671	47596	49469	50992	52092	53333	55073	56430	57093	59181	59668	61255	63112	64007	64929	66074	66960	68583	70311	71262	73269	73743	74146	76461	76805	78882	80166	81571	82046	82817	83779	85528	86998	86580	89276	90205	91856	92326	93443
	O04	Sample X49	27958	33675	35333	36362	38278	39332	40498	42010	42864	43997	44805	46776	47571	48492	49602	50174	51142	52386	53197	54570	55797	57029	58211	59267	61066	62319	62662	63424	64871	66666	68030	69341	70558	70725	72399	73443	74234	76527	77260	78585	80367	81073	82305	83602	83535	85523	86227
	P04	Sample X49	32410	33921	34903	36128	37928	39274	40423	41809	42537	44230	45382	46772	47925	48836	51041	49426	50478	51078	52166	53223	54491	55761	57075	57934	59370	60006	60680	61976	63483	63839	65371	66967	66975	68566	69720	70331	71570	72095	73775	74568	76518	76449	77795	78675	80135	80241	81379
N annu	M05	Sample X50	31739	33644	35546	36878	38834	40762	42137	44235	46657	48134	50365	52101	53503	56166	57137	59458	60937	61671	64503	66260	67938	68854	70892	71861	74170	75715	76742	79276	79525	81985	83796	84641	86836	88501	89746	91941	92266	93995	95634	97900	99178	99713	100634	102310	104591	106149	107285
	N05	Sample X50	35655	37563	39685	41627	43588	45541	47411	50005	51858	53891	56208	58189	59866	61759	64003	66217	67778	70453	71661	72731	75839	77042	78843	80421	81843	84807	86387	87849	89131	91624	92455	94454	96275	98298	99454	100618	103104	103899	105624	107663	109165	111783	112439	112976	115949	116232	117845
	O05	Sample X50	34353	36521	38205	40103	41895	43845	45020	46836	48833	50574	52314	54139	56012	57926	59002	60660	62473	63517	65857	67651	69074	70371	71798	73556	75632	76100	77959	79501	80881	81483	84008	84941	87389	88534	89044	91204	92466	93570	95497	96340	97412	98660	100462	97976	99805	99841	103438
	P05	Sample X50	27077	34163	36574	37969	39438	41380	42485	44353	45993	47675	49376	51200	52484	54300	55847	58080	59215	60208	62409	64812	65163	66863	68044	70155	71386	72923	75354	76009	77779	79358	80946	81809	83449	84375	86464	87964	88454	90217	91973	93508	94417	96548	97703	98379	99813	100754	102117
E oce	M06	Sample X51	188805	222671	241568	251096	256856	263249	268200	270015	273448	276121	277253	280936	283026	284939	287428	289414	288198	290428	291557	291722	285689	293818	293809	296031	295600	295561	296524	298138	290781	290660	293832	293971	294234	295594	296657	302085	295716	297267	298296	297336	298784	298348	297912	297284	299168	300858	299256
	N06	Sample X51	227811	275926	301347	307119	311965	317546	325043	325932	327640	330343	332244	336236	336655	338574	342601	339915	341258	343228	344815	344920	346367	346960	348634	346664	348355	345392	347815	349139	347815	349662	347134	348686	349000	347221	348966	349523	349593	349036	346994	347727	348720	347204	349471	347797	351179	350448	350377
	O06	Sample X51	174634	209117	226598	235947	243559	249650	250798	253727	257359	260168	265084	265316	268535	270820	270418	273103	273248	274262	275359	275495	276432	277737	279469	279614	280124	279882	279856	280554	277248	279787	282067	283202	281246	281837	283821	282315	282826	283328	283409	285509	286195	284569	285141	285305	284918	285515	285722
	P06	Sample X51	227527	273696	293222	305933	312175	317650	321050	323055	325200	329611	331390	331703	334894	335940	337928	335243	337980	338625	338399	278336	277705	279186	281720	281046	282866	284688	282216	285371	282165	284740	283016	286505	287100	286166	286547	281853	280545	281086	287127	287753	288190	283318	282255	282917	288233	289396	282307
SP + Echis 1:4	M07	Sample X52	106728	139740	169107	191226	210089	229027	240101	248735	257054	264350	271823	274505	281399	280725	284932	288278	289531	291022	291363	293916	294349	289298	294560	297838	295523	294774	292611	291478	291878	298446	300641	293798	293658	295348	301342	293589	300208	298305	294669	294163	301701	300216	299019	293674	294861	294234	293606
	N07	Sample X52	97802	130323	158707	180095	200948	214306	227805	239017	248553	256284	262359	266104	278768	281620	283996	287892	284050	283807	291720	288758	293891	292560	292873	291670	291723	292019	293205	294426	302305	294338	295348	296151	297198	293779	296849	296745	297929	297633	293658	296482	296900	296204	296482	293536	297180	297774	301956
	O07	Sample X52	92471	120189	142368	159205	173721	185327	196337	204086	209510	214857	217522	224045	226720	227522	229212	231246	232042	234860	245510	243045	244930	245387	245088	245580	246104	246876	248326	245725	247881	248906	249331	250100	249904	249047	248501	251438	250632	251196	251156	252985	251096	252332	252652	253147	254064	250878	251352
	P07	Sample X52	79528	105023	125638	150673	165817	179178	188127	197845	203822	211691	215377	222660	223565	227211	228598	233299	234103	236035	236494	237224	237165	238854	241013	240067	241620	242194	243225	244036	244014	244289	245634	245849	247844	245422	245790	247366	247004	246755	248513	248560	250460	248323	250155	249018	249393	251017	249297
SP + Echis 1:8 mistake!	M08	Sample X53	114655	154517	186353	208372	229339	243909	256655	266057	272146	279329	283871	287390	293218	296755	290851	292227	298663	294879	296185	295942	299552	299864	299448	303770	299778	299691	299864	298800	305093	302428	300389	302620	300980	301190	302097	300301	300737	304155	300423	303841	302742	301330	299935	301695	307254	301417	301591
	N08	Sample X53	119356	163308	196967	222731	245735	263018	276338	286816	289908	298331	301207	306298	308444	311999	314633	317475	318225	318591	315592	320649	320264	321293	321835	320440	321329	322254	322724	321469	321887	322149	322497	324554	322410	324171	324397	322951	322514	324572	324502	324397	324851	323159	324799	324031	322340	323526	322427
	O08	Sample X53	95864	124379	147617	166118	179151	191422	197475	200773	206865	210298	212849	214517	217902	219671	220089	222241	221781	223686	223693	225230	224670	224196	225916	224350	226173	224958	226095	227007	226531	225512	228355	226840	226920	227589	225938	226644	234943	236240	236203	237120	236152	238312	238456	252315	252728	252240	251554
	P08	Sample X53	83069	140815	164444	183751	198553	209686	218457	224080	230289	230818	236892	238483	240664	241168	243479	244082	244380	245159	246968	246701	246922	245917	246139	246867	249429	248419	249491	250225	247589	249408	249880	251682	248706	252461	250200	253038	250727	250881	253521	251803	251890	253184	252421	249581	252281	252045	252554
PS&V + Echis 1:4	M09	Sample X54	89089	121389	148216	171733	190524	205114	217266	228409	238375	244678	252358	256610	261987	266569	271621	272701	274267	277673	281038	281482	283539	284534	284605	287953	287102	288048	290606	290800	282027	291522	291638	293086	292271	293747	289298	288740	294885	289229	290432	296280	296805	297147	294083	297655	290154	297325	291723
	N09	Sample X54	100865	136636	165902	193434	215694	233978	249646	261153	273056	280213	287507	294174	301479	299951	301749	305985	308985	307537	310553	313588	314529	316778	317807	319045	314668	319411	319497	319585	321241	320004	319532	320457	318748	320614	320440	317615	321101	322915	319969	319567	319481	320334	319846	321067	322008	320580	321329
	O09	Sample X54	81578	107850	129740	147523	163498	176551	191665	201280	210059	218450	224839	230509	229826	238225	243245	245036	248511	248869	252123	252461	255548	256731	258825	258214	260023	261684	260131	260515	259535	261500	262288	265361	263612	264767	263993	264852	262985	264983	265973	266112	266695	266151	268130	266426	267370	269831	269312
	P09	Sample X54	62940	87313	91592	106534	117876	130160	139078	185636	196306	200481	205780	221698	223784	228148	233087	235852	238247	239515	242771	257161	260043	263406	263399	264656	266221	266945	266550	268203	267159	268542	270044	269289	269611	269816	271331	272465	268456	271937	271984	271765	271831	271927	273370	271751	274106	271532	273980
SP only 1:4	M10	Sample X55	28943	29530	30049	30294	30978	31447	32045	32424	33304	33439	33618	34159	34814	35023	35216	35546	36080	36513	37450	37594	37835	38408	38756	39676	39904	39851	40925	41249	40901	41598	42009	42998	43274	43515	43867	44166	44872	44726	45889	46113	46156	46919	46881	47126	47807	47623	48451
	N10	Sample X55	29164	29761	30541	30806	31048	31769	32093	33120	33665	33769	34219	34383	35249	35865	36369	37173	37206	37735	38429	38551	39642	39350	39763	40370	40866	41742	42151	42396	42833	43591	43742	44090	44132	45241	45526	45788	46060	46732	47338	47530	47691	48570	48644	48772	49157	50330	50410
	O10	Sample X55	29009	29307	30290	31032	31195	31591	32460	33156	33346	33846	34854	35396	35839	36283	36595	37256	37716	36288	35783	36760	37333	37055	37562	38441	38610	38531	38358	38735	39726	40423	40054	40100	40538	41027	42065	42189	43046	42480	42101	43179	44141	44465	45206	45179	44569	44805	45458
	P10	Sample X55	28175	28610	29285	29957	30183	30951	31283	32062	32683	33190	33499	34398	35567	35129	35866	36020	36417	36995	37402	37324	37429	38080	37530	38061	38382	38461	39079	39634	39578	39840	39564	40338	41233	40982	41696	41708	42156	42746	42542	42965	43059	43924	44080	44612	45301	44919	45756
Mistake.. Maybe SP 1:8	M11	Sample X56	29703	30441	31263	32392	32682	32991	33398	34289	34415	35726	36395	36867	37379	38091	38818	39207	39725	40452	41042	41593	42428	42895	43338	43971	45077	44872	45695	45662	46687	46641	47379	48253	49037	49742	50246	50873	51273	51804	51612	52112	53319	53192	54210	55040	54946	55836	55901
	N11	Sample X56	30390	31642	31621	32356	33291	33426	34232	34759	35503	35759	36597	37020	37543	38402	38287	39564	40217	40870	41278	41881	42205	42865	43177	44217	44724	45457	45533	45914	46543	47036	47610	48689	49050	49206	49448	50117	50664	51659	51338	51915	52716	53717	53140	54862	54759	55684	56185
	O11	Sample X56	30500	31364	32360	32740	33484	34010	35435	35705	36052	36893	37256	38141	39393	39497	39531	40391	40821	41541	42255	42749	43467	44230	43967	45088	45766	46324	46974	47668	47959	48405	48571	49809	49946	50329	50645	51566	51891	52329	53079	53689	53980	53690	54527	55091	55524	55818	56485
	P11	Sample X56	27374	27914	28408	28694	28936	29922	30760	30707	31617	32135	32554	33157	33528	34404	34844	36007	36062	36989	36995	37292	38475	38858	38986	40065	40145	40829	41318	41767	42373	43154	42877	43963	44412	44862	44916	45397	45850	46644	46992	47311	48114	47816	48081	49022	49487	49149	50617
PS&V only 1:4	M12	Sample X57	29528	30288	30548	31734	31849	32846	33670	34618	35090	35603	36505	36926	37526	38531	38936	39612	40049	40540	41268	41924	42092	43002	44018	44565	44844	45780	45649	46526	47240	47390	48299	48949	49541	50326	50326	51707	52455	52205	52550	53130	53711	54267	55163	55424	55798	56449	56625
	N12	Sample X57	29805	30125	30904	31474	31842	32597	32935	33438	34030	34625	35485	36138	35941	37461	38075	38141	38582	39402	40152	40316	41144	41106	42330	42559	42572	44191	43968	45174	45434	45949	46147	47273	46900	47797	48384	48672	49648	49968	50394	51288	51838	52207	52540	52676	53802	54125	55131
	O12	Sample X57	27306	27254	26422	26946	27762	28018	28504	28574	29487	30534	30186	31267	31461	32373	32666	32708	33433	34009	34663	35216	35492	35857	36628	37089	37829	37758	38636	39104	39059	39997	40423	40531	40974	42206	41679	43346	43295	43308	44383	44564	44953	45445	45686	46052	46805	47321	47675
	P12	Sample X57	27177	27660	29390	30046	30546	30899	31744	32924	32675	33055	33690	34473	35225	35357	36211	36562	36943	37496	38210	38824	39010	40033	40258	41505	41422	42218	42549	42954	43448	44109	44504	44747	44998	45993	46461	47368	47137	48311	48291	48644	48994	49440	50281	50805	51379	51812	52424
PBS only	M13	Sample X58	31925	33368	34951	36666	36088	37269	38460	39308	40234	41109	42173	42961	44039	44830	45370	46025	47168	48445	49108	49831	51472	51906	52650	53791	54402	55951	56615	56876	57922	58946	59886	61848	61706	63500	63235	64224	65460	65693	66110	67313	67536	68882	70153	69580	70866	71651	73165
	N13	Sample X58	31971	33222	34115	34947	35891	37329	38245	38985	39702	41084	41578	43171	43456	44145	45302	46429	46695	47912	49066	49916	50476	50870	51965	52520	53535	54893	54851	56407	56595	58346	58816	59564	60157	60530	61829	62285	63394	63798	64872	65273	66873	66593	67600	68401	69398	70150	70298
	O13	Sample X58	30520	31900	32524	33463	34683	35552	35940	36978	37707	38497	39615	40593	41024	41591	43232	43788	44550	45239	45759	46390	47501	48563	49037	50017	51212	51314	51569	52232	53606	54524	55027	55904	56657	57461	57473	59133	59966	60070	60473	61556	62323	63628	63692	64203	65214	65219	66501
	P13	Sample X58	31377	33012	33893	34856	36161	37042	37939	38972	40466	40609	42014	42508	43288	44129	45303	45710	46553	47331	48906	49228	49552	50152	51031	52256	52033	53325	54061	54889	55395	55190	56908	57129	57765	58494	59240	59619	59906	60478	61908	62567	62191	63232	60237	57839	59306	59819	60470
ICP + Echis 1:4	M14	Sample X59	31001	35017	39070	42394	46510	50206	53690	56841	61365	65159	67595	71374	74766	77101	80443	83832	86649	89628	93511	96212	99105	102056	104393	107118	110007	112838	115210	118327	119211	122011	125713	127848	129871	131683	135094	137510	139071	141773	143649	144873	148052	151080	151713	154146	155343	158085	158867
	N14	Sample X59	34009	39084	43161	48193	52691	57971	62630	66546	70756	75426	78722	83803	87759	91791	95413	99883	102366	107172	110486	114227	116775	121113	123334	127443	129166	132918	135131	137600	140635	144287	148004	149131	152408	155770	158353	160698	162632	164980	167204	171047	172552	173847	176876	178620	180630	182743	185722
	O14	Sample X59	24404	33827	42930	49121	55442	60432	65983	71295	76453	81210	86096	90436	94164	98544	102575	106104	108705	112490	115643	118886	120665	123935	126117	128362	132263	133226	137735	138741	141672	144353	146806	148973	150609	152525	154731	156568	157662	158754	161754	163460	163772	167285	168014	168829	170642	172193	172853
	P14	Sample X59	26618	31305	36123	39916	45019	48030	53586	57967	62909	66561	69872	74352	78313	81370	84850	88395	91744	94921	98665	102245	105620	107757	111421	113748	116641	120128	123067	125038	128231	131377	134140	136569	138757	140417	144134	145596	147996	150747	151838	155844	158200	159322	161275	162440	166403	167217	170305
ICP only 1:4	M15	Sample X60	29165	30090	31484	32166	33223	33829	35061	35827	36305	37414	38287	39381	39983	40659	42020	42604	43236	43949	44311	45890	46234	47269	47257	48166	49087	49826	50459	50919	51311	52545	53045	54594	55455	55650	56786	56905	57769	58636	59117	60224	61132	60947	61589	62690	63710	64220	64750
	N15	Sample X60	28421	29771	30747	30993	32059	32737	33020	33835	35100	35670	37173	37486	38296	38883	40238	40516	41400	42596	43005	43094	44400	45394	45911	46974	47671	47899	48836	49967	49999	50866	52080	52898	52904	54301	54518	55675	56475	56788	57368	57926	58386	59204	60277	60246	62095	62717	62857
	O15	Sample X60	22833	24247	24543	25572	26109	27131	27592	28524	28840	29614	30800	31323	31617	31952	32847	33059	34001	34504	35302	35914	36493	36798	36887	37875	38951	39267	39880	39867	40264	41663	41963	42431	42888	43483	43989	44376	44996	45122	46202	46613	46756	47673	48255	49391	49449	49718	50411
	P15	Sample X60	19092	19754	20773	20806	21734	21994	22960	23583	24304	24765	25230	26055	26334	27197	27623	28497	28993	29287	30143	30753	31277	31820	32504	33089	33888	34427	35151	35564	35914	36657	37233	38067	38503	38534	39527	40375	40598	41518	42673	42531	43030	44093	44478	44320	45292	45369	47091
[truncated: 53 more columns]

## Sheet: AV vs svmp venoms 60 min
	Well	Content	Raw Data (320-10/420-10)
		Time	60 min 58 s		1:4 = 2.5 uL AV		Venoms	Bitis Ari	342597		N annu	125454
SP 1:4 B ari	A03	Sample X7	60632		1:8 = 1.25 uL AV				342597			125454
	B03	Sample X7	70031		1:16 = 0.63 uL AV				342597			125454										SVMP % activity
	C03	Sample X7	63651					1 in 4				1 in 8				1 in 16							1 in 4				1 in 8				1 in 16
	D03	Sample X7	68013				B ari	rep 1	rep 2	rep 3	rep 4	rep 1	rep 2	rep 3	rep 4	rep 1	rep 2	rep 3	rep 4			B ari	rep 1	rep 2	rep 3	rep 4	rep 1	rep 2	rep 3	rep 4	rep 1	rep 2	rep 3	rep 4
SP 1:8 B ari	E03	Sample X8	88966				SP	-82.3022	-79.5588	-81.421	-80.1478	-74.0319	-69.9936	-78.1679	-77.3177	-61.9997	-57.945	-63.2262	-60.784			SP	17.6978	20.4412	18.579	19.8522	25.9681	30.0064	21.8321	22.6823	38.0003	42.055	36.7738	39.216
	F03	Sample X8	102801				ICP	-72.9399	-70.364	-70.1737	-72.0914	-68.0946	-66.3354	-71.4131	-72.6118	-56.999	-69.7689	-63.2551	-60.5326			ICP	27.0601	29.636	29.8263	27.9086	31.9054	33.6646	28.5869	27.3882	43.001	30.2311	36.7449	39.4674
	G03	Sample X8	74796				PS&V	-67.5067	-66.075	-66.4507	-66.81	-49.1204	-53.1099	-55.5723	-60.3514	-26.0431	-23.0291	-32.1906	-22.652			PS&V	32.4933	33.925	33.5493	33.19	50.8796	46.8901	44.4277	39.6486	73.9569	76.9709	67.8094	77.348
	H03	Sample X8	77709
SP 1:16 B ari	I03	Sample X9	130188
	J03	Sample X9	144079					1 in 4				1 in 8				1 in 16							1 in 4				1 in 8				1 in 16
	K03	Sample X9	125986				N annu	rep 1	rep 2	rep 3	rep 4	rep 1	rep 2	rep 3	rep 4	rep 1	rep 2	rep 3	rep 4			N annu	rep 1	rep 2	rep 3	rep 4	rep 1	rep 2	rep 3	rep 4	rep 1	rep 2	rep 3	rep 4
	L03	Sample X9	134353				SP	-49.2045	-44.5669	-45.8559	-44.9551	-40.756	-34.678	-46.3253	-44.9551	-34.9722	-32.0803	-31.4577	-33.8132			SP	50.7955	55.4331	54.1441	55.0449	59.244	65.322	53.6747	55.0449	65.0278	67.9197	68.5423	66.1868
SP 1:4 N annu	A05	Sample X13	63725				ICP	-11.2687	-9.15874	-9.51345	-3.48415	-4.29161	1.14066	-11.9908	-11.2384	-1.69943	-0.808264	-5.11662	-5.67539			ICP	88.7313	90.8413	90.4866	96.5159	95.7084	101.141	88.0092	88.7616	98.3006	99.1917	94.8834	94.3246
	B05	Sample X13	69543				PS&V	-24.6226	-26.8146	-18.8914	-26.6217	-15.9995	-20.0504	-23.4532	-32.8718	-16.3526	-15.137	-16.1589	-15.9764			PS&V	75.3774	73.1854	81.1086	73.3783	84.0005	79.9496	76.5468	67.1282	83.6474	84.863	83.8411	84.0236
	C05	Sample X13	67926
	D05	Sample X13	71817
SP 1:8 N annu	E05	Sample X14	74324
	F05	Sample X14	81949
	G05	Sample X14	67337
	H05	Sample X14	69056
SP 1:16 N annu	I05	Sample X15	81580
	J05	Sample X15	85208
	K05	Sample X15	85989
	L05	Sample X15	83034
ICP 1:4 B ari	A08	Sample X22	92707
	B08	Sample X22	101532
	C08	Sample X22	102184
	D08	Sample X22	95614
ICP 1:8 B ari	E08	Sample X23	109307
	F08	Sample X23	115334
	G08	Sample X23	97938
	H08	Sample X23	93831
ICP 1:16 B ari	I08	Sample X24	147320
	J08	Sample X24	103571
	K08	Sample X24	125887
	L08	Sample X24	135214
ICP 1:4 N annu	A10	Sample X28	111317
	B10	Sample X28	113964
	C10	Sample X28	113519
	D10	Sample X28	121083
ICP 1:8 N annu	E10	Sample X29	120070
	F10	Sample X29	126885
	G10	Sample X29	110411
	H10	Sample X29	111355
ICP 1:16 N annu	I10	Sample X30	123322
	J10	Sample X30	124440
	K10	Sample X30	119035
	L10	Sample X30	118334
PS&V 1:4 B ari	A13	Sample X37	111321
	B13	Sample X37	116226
	C13	Sample X37	114939
	D13	Sample X37	113708
PS&V 1:8 B ari	E13	Sample X38	174312
	F13	Sample X38	160644
	G13	Sample X38	152208
	H13	Sample X38	135835
PS&V 1:16 B ari	I13	Sample X39	253374
	J13	Sample X39	263700
	K13	Sample X39	232313
	L13	Sample X39	264992
PS&V 1:4 N annu	A15	Sample X43	94564
	B15	Sample X43	91814
	C15	Sample X43	101754
	D15	Sample X43	92056
PS&V 1:8 N annu	E15	Sample X44	105382
	F15	Sample X44	100300
	G15	Sample X44	96031
	H15	Sample X44	84215
PS&V 1:16 N annu	I15	Sample X45	104939
	J15	Sample X45	106464
	K15	Sample X45	105182
	L15	Sample X45	105411
